# Supplementary material for: (Z)-1-Chloro-1-[2-(2-nitro­phen­yl)hydrazinyl­idene]propan-2-one
Source: Acta Crystallogr Sect E Struct Rep Online. 2012 Dec 12;69(Pt 1):o72. doi: 10.1107/S1600536812049938 (PMC3588268; doi:10.1107/S1600536812049938)
Supplement: Supplementary file 1 [file e-69-00o72-sup1.cif]

##############################################################################
#                                                                            #
# This CIF contains the data in a paper accepted for publication in          #
# Acta Crystallographica Section E. It conforms to the requirements of       #
# Notes for Authors for Acta Crystallographica Section E, and has been       #
# peer reviewed under the auspices of the IUCr Commission on Journals.       #
#                                                                            #
# Full details of the Crystallographic Information File format               #
# are given in the paper "The Crystallographic Information File (CIF):       #
# a New Standard Archive File for Crystallography" by S. R. Hall, F. H.      #
# Allen and I. D. Brown [Acta Cryst. (1991), A47, 655-685].                  #
#                                                                            #
# The current version of the core CIF dictionary is obtainable from          #
# ftp://ftp.iucr.org/pub/cif_core.dic.                                       #
#                                                                            #
# Software is freely available for graphical display of the structure(s)     #
# in this CIF. For information consult the CIF software page                 #
# http://www.iucr.org/resources/cif/software.                                #
#                                                                            #
# This file may be used for bona fide research purposes within the           #
# scientific community so long as proper attribution is given to the journal # 
# article from which it was obtained.                                        #
#                                                                            #
##############################################################################
data_I
_audit_creation_method     SHELXL-97
_chemical_name_systematic
;
(<i>Z</i>)-1-Chloro-1-[2-(2-nitrophenyl)hydrazinylidene]propan-2-one
;
_chemical_name_common     ?
_chemical_formula_moiety     'C9 H8 Cl N3 O3'
_chemical_formula_sum     'C9 H8 Cl N3 O3'
_chemical_formula_iupac     'C9 H8 Cl N3 O3'
_chemical_formula_weight     241.63
_chemical_melting_point     ?
_symmetry_cell_setting     orthorhombic
_symmetry_space_group_name_H-M     'P n m a'
_symmetry_space_group_name_Hall     '-P 2ac 2n'
loop_
    _symmetry_equiv_pos_as_xyz
    'x, y, z'
    '-x+1/2, -y, z+1/2'
    'x+1/2, -y+1/2, -z+1/2'
    '-x, y+1/2, -z'
    '-x, -y, -z'
    'x-1/2, y, -z-1/2'
    '-x-1/2, y-1/2, z-1/2'
    'x, -y-1/2, z'
_cell_length_a     14.1344(10)
_cell_length_b     6.5420(5)
_cell_length_c     11.3748(8)
_cell_angle_alpha     90.00
_cell_angle_beta     90.00
_cell_angle_gamma     90.00
_cell_volume     1051.80(13)
_cell_formula_units_Z     4
_cell_measurement_reflns_used     1147
_cell_measurement_theta_min     2.3
_cell_measurement_theta_max     25.8
_cell_measurement_temperature     173(2)
_cell_special_details     ?
_exptl_crystal_description     needle
_exptl_crystal_colour     yellow
_exptl_crystal_size_max     0.25
_exptl_crystal_size_mid     0.13
_exptl_crystal_size_min     0.05
_exptl_crystal_density_diffrn     1.526
_exptl_crystal_density_meas     ?
_exptl_crystal_density_method     'not measured'
_exptl_crystal_F_000     496
_exptl_absorpt_coefficient_mu     0.359
_exptl_absorpt_correction_type     none
_exptl_special_details     ?
_diffrn_ambient_temperature     173(2)
_diffrn_radiation_type     MoK\a
_diffrn_radiation_wavelength     0.71073
_diffrn_radiation_monochromator     graphite
_diffrn_measurement_device_type     'Bruker APEXII'
_diffrn_measurement_device     '\k-geometry diffractometer'
_diffrn_measurement_method     'CCD scan'
_diffrn_detector_area_resol_mean     ?
_diffrn_reflns_number     6908
_diffrn_reflns_av_R_equivalents     0.0449
_diffrn_reflns_av_sigmaI/netI     0.0281
_diffrn_reflns_theta_min     2.30
_diffrn_reflns_theta_max     27.87
_diffrn_reflns_theta_full     27.87
_diffrn_measured_fraction_theta_max     1.000
_diffrn_measured_fraction_theta_full     1.000
_diffrn_reflns_limit_h_min     -18
_diffrn_reflns_limit_h_max     18
_diffrn_reflns_limit_k_min     -8
_diffrn_reflns_limit_k_max     8
_diffrn_reflns_limit_l_min     -14
_diffrn_reflns_limit_l_max     14
_diffrn_standards_number     ?
_diffrn_standards_interval_count     ?
_diffrn_standards_interval_time     ?
_diffrn_standards_decay_%     ?
_refine_special_details
;
Refinement of <i>F</i>^2^ against ALL reflections. The weighted <i>R</i>-factor
<i>wR</i> and goodness of fit <i>S</i> are based on <i>F</i>^2^, conventional
<i>R</i>-factors <i>R</i> are based on <i>F</i>, with <i>F</i> set to zero for
negative <i>F</i>^2^. The threshold expression of <i>F</i>^2^ >
\s(<i>F</i>^2^) is used only for calculating <i>R</i>-factors(gt) <i>etc</i>.
and is not relevant to the choice of reflections for refinement.
<i>R</i>-factors based on <i>F</i>^2^ are statistically about twice as large
as those based on <i>F</i>, and <i>R</i>- factors based on ALL data will be
even larger.
;
_reflns_number_total     1365
_reflns_number_gt     1003
_reflns_threshold_expression     I>2\s(I)
_refine_ls_structure_factor_coef     Fsqd
_refine_ls_matrix_type     full
_refine_ls_R_factor_all     0.0659
_refine_ls_R_factor_gt     0.0442
_refine_ls_wR_factor_ref     0.1207
_refine_ls_wR_factor_obs     0.1064
_refine_ls_goodness_of_fit_ref     1.054
_refine_ls_restrained_S_all     1.054
_refine_ls_number_reflns     1365
_refine_ls_number_parameters     109
_refine_ls_number_restraints     0
_refine_ls_hydrogen_treatment     constr
_refine_ls_weighting_scheme     calc
_refine_ls_weighting_details
         'calc w=1/[\s^2^(Fo^2^)+(0.0651P)^2^+0.1980P] where P=(Fo^2^+2Fc^2^)/3'
_atom_sites_solution_hydrogens     geom
_atom_sites_solution_primary     direct
_atom_sites_solution_secondary     difmap
_refine_ls_shift/su_max     0.001
_refine_ls_shift/su_mean     0.000
_refine_diff_density_max     0.578
_refine_diff_density_min     -0.277
_refine_ls_extinction_method     none
_refine_ls_extinction_coef     ?
loop_
    _atom_type_symbol
    _atom_type_description
    _atom_type_scat_dispersion_real
    _atom_type_scat_dispersion_imag
    _atom_type_scat_source
    'C' 'C' 0.0033 0.0016
                         'International Tables Vol C Tables 4.2.6.8 and 6.1.1.4'
    'H' 'H' 0.0000 0.0000
                         'International Tables Vol C Tables 4.2.6.8 and 6.1.1.4'
    'Cl' 'Cl' 0.1484 0.1585
                         'International Tables Vol C Tables 4.2.6.8 and 6.1.1.4'
    'N' 'N' 0.0061 0.0033
                         'International Tables Vol C Tables 4.2.6.8 and 6.1.1.4'
    'O' 'O' 0.0106 0.0060
                         'International Tables Vol C Tables 4.2.6.8 and 6.1.1.4'
_computing_data_collection     'APEX2 (Bruker, 2006)'
_computing_cell_refinement     'SAINT (Bruker, 2006)'
_computing_data_reduction     'SAINT (Bruker, 2006)'
_computing_structure_solution     'SIR97 (Altomare <i>et al.</i>, 1999)'
_computing_structure_refinement     'SHELXL97 (Sheldrick, 2008)'
_computing_molecular_graphics     'PLATON (Spek, 2009)'
_computing_publication_material     'PLATON (Spek, 2009)'
loop_
    _atom_site_type_symbol
    _atom_site_label
    _atom_site_fract_x
    _atom_site_fract_y
    _atom_site_fract_z
    _atom_site_U_iso_or_equiv
    _atom_site_adp_type
    _atom_site_calc_flag
    _atom_site_refinement_flags
    _atom_site_occupancy
    _atom_site_symmetry_multiplicity
    _atom_site_disorder_assembly
    _atom_site_disorder_group
    Cl Cl1 0.17306(5) 0.2500 0.30944(6) 0.0416(3) Uani d S 1 2 . .
    C C1 -0.00994(17) 0.2500 0.0079(2) 0.0227(5) Uani d S 1 2 . .
    C C2 0.02943(17) 0.2500 -0.1054(2) 0.0240(5) Uani d S 1 2 . .
    C C3 -0.02668(19) 0.2500 -0.2057(2) 0.0276(6) Uani d S 1 2 . .
    H H3 0.0012 0.2500 -0.2798 0.033 Uiso calc SR 1 2 . .
    C C4 -0.12361(18) 0.2500 -0.1949(2) 0.0294(6) Uani d S 1 2 . .
    H H4 -0.1617 0.2500 -0.2616 0.035 Uiso calc SR 1 2 . .
    C C5 -0.16419(17) 0.2500 -0.0832(2) 0.0302(6) Uani d S 1 2 . .
    H H5 -0.2297 0.2500 -0.0759 0.036 Uiso calc SR 1 2 . .
    C C6 -0.10892(18) 0.2500 0.0161(2) 0.0268(6) Uani d S 1 2 . .
    H H6 -0.1375 0.2500 0.0898 0.032 Uiso calc SR 1 2 . .
    N N7 0.13162(16) 0.2500 -0.1243(2) 0.0357(6) Uani d S 1 2 . .
    O O8 0.18551(13) 0.2500 -0.04010(17) 0.0413(5) Uani d S 1 2 . .
    O O9 0.1605(11) 0.2922(10) -0.2234(15) 0.031(9) Uani d P 0.40 1 . 1
    O O9B 0.156(5) 0.135(13) -0.225(6) 0.033(15) Uani d P 0.10 1 . 2
    N N10 0.04475(14) 0.2500 0.10920(17) 0.0270(5) Uani d S 1 2 . .
    H H10 0.1106 0.2500 0.1091 0.040 Uiso d SR 1 2 . .
    N N11 0.00142(15) 0.2500 0.21389(18) 0.0259(5) Uani d S 1 2 . .
    C C12 0.05021(18) 0.2500 0.3081(2) 0.0277(6) Uani d S 1 2 . .
    C C13 0.0018(2) 0.2500 0.4244(2) 0.0362(7) Uani d S 1 2 . .
    O O14 0.04865(17) 0.2500 0.51438(17) 0.0502(6) Uani d S 1 2 . .
    C C15 -0.1042(2) 0.2500 0.4226(3) 0.0517(9) Uani d S 1 2 . .
    H H15A -0.1274 0.2500 0.5019 0.078 Uiso d SR 1 2 . .
    H H15B -0.1265 0.1302 0.3826 0.078 Uiso d R 1 1 . .
loop_
    _atom_site_aniso_label
    _atom_site_aniso_U_11
    _atom_site_aniso_U_22
    _atom_site_aniso_U_33
    _atom_site_aniso_U_12
    _atom_site_aniso_U_13
    _atom_site_aniso_U_23
    Cl1 0.0303(4) 0.0640(5) 0.0305(4) 0.000 -0.0087(3) 0.000
    C1 0.0224(12) 0.0260(13) 0.0198(11) 0.000 -0.0032(9) 0.000
    C2 0.0186(11) 0.0320(14) 0.0215(12) 0.000 0.0008(9) 0.000
    C3 0.0321(13) 0.0315(14) 0.0192(12) 0.000 0.0016(10) 0.000
    C4 0.0270(13) 0.0376(15) 0.0236(13) 0.000 -0.0081(11) 0.000
    C5 0.0196(11) 0.0413(16) 0.0297(14) 0.000 -0.0047(10) 0.000
    C6 0.0234(12) 0.0373(15) 0.0197(12) 0.000 0.0029(10) 0.000
    N7 0.0293(12) 0.0544(16) 0.0235(12) 0.000 0.0018(10) 0.000
    O8 0.0236(10) 0.0659(15) 0.0344(11) 0.000 -0.0027(9) 0.000
    O9 0.031(2) 0.03(3) 0.028(2) 0.002(5) 0.0129(16) 0.006(6)
    O9B 0.040(10) 0.03(4) 0.027(8) -0.010(18) 0.001(7) -0.016(19)
    N10 0.0214(10) 0.0401(13) 0.0194(10) 0.000 -0.0004(8) 0.000
    N11 0.0265(11) 0.0307(12) 0.0206(10) 0.000 0.0007(9) 0.000
    C12 0.0277(13) 0.0352(15) 0.0203(13) 0.000 -0.0011(10) 0.000
    C13 0.0430(16) 0.0457(18) 0.0199(12) 0.000 0.0012(12) 0.000
    O14 0.0572(14) 0.0749(17) 0.0186(10) 0.000 -0.0033(10) 0.000
    C15 0.0446(18) 0.079(3) 0.0315(17) 0.000 0.0111(15) 0.000
_geom_special_details
;
All e.s.d.'s (except the e.s.d. in the dihedral angle between two l.s. planes)
are estimated using the full covariance matrix. The cell e.s.d.'s are taken
into account individually in the estimation of e.s.d.'s in distances, angles
and torsion angles; correlations between e.s.d.'s in cell parameters are only
used when they are defined by crystal symmetry. An approximate (isotropic)
treatment of cell e.s.d.'s is used for estimating e.s.d.'s involving l.s.
planes.
;
loop_
    _geom_bond_atom_site_label_1
    _geom_bond_atom_site_label_2
    _geom_bond_site_symmetry_2
    _geom_bond_distance
    _geom_bond_publ_flag
    Cl1 C12 . 1.736(3) ?
    C1 N10 . 1.388(3) ?
    C1 C6 . 1.402(3) ?
    C1 C2 . 1.403(3) ?
    C2 C3 . 1.390(3) ?
    C2 N7 . 1.460(3) ?
    C3 C4 . 1.376(4) ?
    C3 H3 . 0.9300 ?
    C4 C5 . 1.394(4) ?
    C4 H4 . 0.9300 ?
    C5 C6 . 1.374(3) ?
    C5 H5 . 0.9300 ?
    C6 H6 . 0.9300 ?
    N7 O8 . 1.224(3) ?
    N7 O9 . 1.230(16) ?
    N7 O9 8_565 1.230(16) ?
    N7 O9B . 1.42(6) ?
    N7 O9B 8_565 1.42(6) ?
    O9 O9 8_565 0.553(13) ?
    O9B O9B 8_565 1.50(17) ?
    N10 N11 . 1.339(3) ?
    N10 H10 . 0.9315 ?
    N11 C12 . 1.275(3) ?
    C12 C13 . 1.489(4) ?
    C13 O14 . 1.220(3) ?
    C13 C15 . 1.497(4) ?
    C15 H15A . 0.9600 ?
    C15 H15B . 0.9600 ?
loop_
    _geom_angle_atom_site_label_1
    _geom_angle_atom_site_label_2
    _geom_angle_atom_site_label_3
    _geom_angle_site_symmetry_1
    _geom_angle_site_symmetry_3
    _geom_angle
    _geom_angle_publ_flag
    N10 C1 C6 . . 120.0(2) ?
    N10 C1 C2 . . 122.8(2) ?
    C6 C1 C2 . . 117.2(2) ?
    C3 C2 C1 . . 121.8(2) ?
    C3 C2 N7 . . 116.3(2) ?
    C1 C2 N7 . . 121.8(2) ?
    C4 C3 C2 . . 119.7(2) ?
    C4 C3 H3 . . 120.2 ?
    C2 C3 H3 . . 120.2 ?
    C3 C4 C5 . . 119.4(2) ?
    C3 C4 H4 . . 120.3 ?
    C5 C4 H4 . . 120.3 ?
    C6 C5 C4 . . 121.1(2) ?
    C6 C5 H5 . . 119.5 ?
    C4 C5 H5 . . 119.5 ?
    C5 C6 C1 . . 120.8(2) ?
    C5 C6 H6 . . 119.6 ?
    C1 C6 H6 . . 119.6 ?
    O8 N7 O9 . . 120.7(8) ?
    O8 N7 O9 . 8_565 120.7(8) ?
    O9 N7 O9 . 8_565 26.0(6) ?
    O8 N7 O9B . . 119(3) ?
    O9 N7 O9B . . 45(4) ?
    O9 N7 O9B 8_565 . 19(3) ?
    O8 N7 O9B . 8_565 119(3) ?
    O9 N7 O9B . 8_565 19(3) ?
    O9 N7 O9B 8_565 8_565 45(4) ?
    O9B N7 O9B . 8_565 64(7) ?
    O8 N7 C2 . . 120.0(2) ?
    O9 N7 C2 . . 117.6(8) ?
    O9 N7 C2 8_565 . 117.6(8) ?
    O9B N7 C2 . . 111(2) ?
    O9B N7 C2 8_565 . 111(2) ?
    O9 O9 N7 8_565 . 77.0(3) ?
    N7 O9B O9B . 8_565 58(4) ?
    N11 N10 C1 . . 118.9(2) ?
    N11 N10 H10 . . 117.3 ?
    C1 N10 H10 . . 123.8 ?
    C12 N11 N10 . . 120.0(2) ?
    N11 C12 C13 . . 119.9(2) ?
    N11 C12 Cl1 . . 123.26(19) ?
    C13 C12 Cl1 . . 116.89(18) ?
    O14 C13 C12 . . 119.7(3) ?
    O14 C13 C15 . . 123.7(3) ?
    C12 C13 C15 . . 116.6(2) ?
    C13 C15 H15A . . 109.2 ?
    C13 C15 H15B . . 109.6 ?
    H15A C15 H15B . . 109.5 ?
loop_
    _geom_torsion_atom_site_label_1
    _geom_torsion_atom_site_label_2
    _geom_torsion_atom_site_label_3
    _geom_torsion_atom_site_label_4
    _geom_torsion_site_symmetry_1
    _geom_torsion_site_symmetry_2
    _geom_torsion_site_symmetry_3
    _geom_torsion_site_symmetry_4
    _geom_torsion
    _geom_torsion_publ_flag
    N10 C1 C2 C3 . . . . 180.0 ?
    C6 C1 C2 C3 . . . .  0.0 ?
    N10 C1 C2 N7 . . . .  0.0 ?
    C6 C1 C2 N7 . . . . 180.0 ?
    C1 C2 C3 C4 . . . . 0.0 ?
    N7 C2 C3 C4 . . . . 180.0 ?
    C2 C3 C4 C5 . . . .  0.0 ?
    C3 C4 C5 C6 . . . . 0.0 ?
    C4 C5 C6 C1 . . . .  0.0 ?
    N10 C1 C6 C5 . . . . 180.0 ?
    C2 C1 C6 C5 . . . . 0.0 ?
    C3 C2 N7 O8 . . . . 180.0 ?
    C1 C2 N7 O8 . . . . 0.0 ?
    C3 C2 N7 O9 . . . . 14.7(4) ?
    C1 C2 N7 O9 . . . . -165.3(4) ?
    C3 C2 N7 O9 . . . 8_565 -14.7(4) ?
    C1 C2 N7 O9 . . . 8_565 165.3(4) ?
    C3 C2 N7 O9B . . . . -35(4) ?
    C1 C2 N7 O9B . . . . 145(4) ?
    C3 C2 N7 O9B . . . 8_565 35(4) ?
    C1 C2 N7 O9B . . . 8_565 -145(4) ?
    O8 N7 O9 O9 . . . 8_565 97.9(3) ?
    O9B N7 O9 O9 . . . 8_565 -4(5) ?
    O9B N7 O9 O9 8_565 . . 8_565 -172(11) ?
    C2 N7 O9 O9 . . . 8_565 -96.9(3) ?
    O8 N7 O9B O9B . . . 8_565 -110(2) ?
    O9 N7 O9B O9B . . . 8_565 -4(6) ?
    O9 N7 O9B O9B 8_565 . . 8_565 -9(13) ?
    C2 N7 O9B O9B . . . 8_565 104(3) ?
    C6 C1 N10 N11 . . . .  0.0 ?
    C2 C1 N10 N11 . . . . 180.0 ?
    C1 N10 N11 C12 . . . . 180.0 ?
    N10 N11 C12 C13 . . . . 180.0 ?
    N10 N11 C12 Cl1 . . . .  0.0 ?
    N11 C12 C13 O14 . . . . 180.0 ?
    Cl1 C12 C13 O14 . . . . 0.0 ?
    N11 C12 C13 C15 . . . .  0.0 ?
    Cl1 C12 C13 C15 . . . . 180.0 ?
loop_
    _geom_hbond_atom_site_label_D
    _geom_hbond_atom_site_label_H
    _geom_hbond_atom_site_label_A
    _geom_hbond_site_symmetry_A
    _geom_hbond_distance_DH
    _geom_hbond_distance_HA
    _geom_hbond_distance_DA
    _geom_hbond_angle_DHA
    N10 H10 Cl1 . 0.93 2.44 2.912(2) 111
    N10 H10 O8 . 0.93 2.00 2.616(3) 122
_iucr_refine_instructions_details
;
TITL hy in Pnma C15
CELL  0.71073   14.1344    6.5420   11.3748   90.0000   90.0000   90.0000
ZERR        4    0.0010    0.0005    0.0008    0.0000    0.0000    0.0000
REM Gitterkonstanten aus 1147 Reflexen mit 2.3-25.8 Grad V=1051.8(2)
REM Gelbe Nadel
LATT   1
SYMM     0.50000 - X ,            - Y ,    0.50000 + Z
SYMM     0.50000 + X ,    0.50000 - Y ,    0.50000 - Z
SYMM             - X ,    0.50000 + Y ,            - Z
SFAC  C   H   CL  N   O
UNIT   36    32   4  12  12
L.S. 4
FMAP 2
PLAN -20 .5 -.5
ACTA
BOND $H
CONF
SIZE 0.050        0.130        0.250
HTAB N10 Cl1
HTAB N10 O8
WGHT    0.065100    0.198000
FVAR       0.30674
CL1   3    0.173060    0.250000    0.309437    10.50000    0.03031    0.06401 =
         0.03046    0.00000   -0.00869    0.00000
     0.00005 0.00000 0.00006 0.00037 0.00054 0.00039 0.00000 0.00028 0.00000
C1    1   -0.009945    0.250000    0.007861    10.50000    0.02242    0.02602 =
         0.01975    0.00000   -0.00316    0.00000
     0.00017 0.00000 0.00022 0.00116 0.00133 0.00110 0.00000 0.00093 0.00000
C2    1    0.029428    0.250000   -0.105379    10.50000    0.01861    0.03200 =
         0.02153    0.00000    0.00078    0.00000
     0.00017 0.00000 0.00021 0.00108 0.00137 0.00118 0.00000 0.00094 0.00000
C3    1   -0.026676    0.250000   -0.205695    10.50000    0.03206    0.03147 =
         0.01919    0.00000    0.00155    0.00000
     0.00019 0.00000 0.00021 0.00135 0.00143 0.00121 0.00000 0.00104 0.00000
AFIX  43
H3    2    0.001181    0.250000   -0.279765    10.50000   -1.20000
     0.00000 0.00000 0.00000 0.00000
AFIX   0
C4    1   -0.123613    0.250000   -0.194934    10.50000    0.02703    0.03757 =
         0.02361    0.00000   -0.00806    0.00000
     0.00018 0.00000 0.00022 0.00129 0.00152 0.00131 0.00000 0.00109 0.00000
AFIX  43
H4    2   -0.161731    0.250000   -0.261575    10.50000   -1.20000
     0.00000 0.00000 0.00000 0.00000
AFIX   0
C5    1   -0.164191    0.250000   -0.083248    10.50000    0.01955    0.04129 =
         0.02973    0.00000   -0.00471    0.00000
     0.00017 0.00000 0.00024 0.00114 0.00159 0.00135 0.00000 0.00103 0.00000
AFIX  43
H5    2   -0.229720    0.250000   -0.075875    10.50000   -1.20000
     0.00000 0.00000 0.00000 0.00000
AFIX   0
C6    1   -0.108924    0.250000    0.016132    10.50000    0.02338    0.03733 =
         0.01966    0.00000    0.00289    0.00000
     0.00018 0.00000 0.00022 0.00121 0.00152 0.00123 0.00000 0.00100 0.00000
AFIX  43
H6    2   -0.137513    0.250000    0.089770    10.50000   -1.20000
     0.00000 0.00000 0.00000 0.00000
AFIX   0
N7    4    0.131624    0.250000   -0.124306    10.50000    0.02931    0.05440 =
         0.02348    0.00000    0.00181    0.00000
     0.00016 0.00000 0.00020 0.00117 0.00160 0.00120 0.00000 0.00097 0.00000
O8    5    0.185510    0.250000   -0.040101    10.50000    0.02358    0.06592 =
         0.03440    0.00000   -0.00274    0.00000
     0.00013 0.00000 0.00017 0.00096 0.00149 0.00109 0.00000 0.00087 0.00000
PART 1
O9    5    0.160470    0.292230   -0.223352    10.40000    0.03141    0.03257 =
         0.02848    0.00627    0.01292    0.00238
     0.00114 0.00096 0.00153 0.00236 0.02795 0.00211 0.00570 0.00164 0.00515
PART 2
O9B   5    0.156217    0.135062   -0.225215    10.10000    0.03994    0.03219 =
         0.02674   -0.01556    0.00112   -0.00963
     0.00475 0.01301 0.00592 0.00991 0.04255 0.00796 0.01931 0.00717 0.01764
PART 0
N10   4    0.044746    0.250000    0.109202    10.50000    0.02136    0.04015 =
         0.01943    0.00000   -0.00041    0.00000
     0.00014 0.00000 0.00017 0.00100 0.00131 0.00105 0.00000 0.00082 0.00000
AFIX   3
H10   2    0.110648    0.250000    0.109096    10.50000   -1.50000
     0.00000 0.00000 0.00000 0.00000
AFIX   0
N11   4    0.001416    0.250000    0.213885    10.50000    0.02647    0.03070 =
         0.02061    0.00000    0.00073    0.00000
     0.00015 0.00000 0.00018 0.00106 0.00122 0.00102 0.00000 0.00085 0.00000
C12   1    0.050212    0.250000    0.308115    10.50000    0.02772    0.03515 =
         0.02029    0.00000   -0.00107    0.00000
     0.00018 0.00000 0.00021 0.00125 0.00147 0.00126 0.00000 0.00103 0.00000
C13   1    0.001751    0.250000    0.424363    10.50000    0.04297    0.04569 =
         0.01988    0.00000    0.00117    0.00000
     0.00021 0.00000 0.00023 0.00164 0.00178 0.00124 0.00000 0.00120 0.00000
O14   5    0.048655    0.250000    0.514375    10.50000    0.05722    0.07490 =
         0.01863    0.00000   -0.00334    0.00000
     0.00017 0.00000 0.00017 0.00141 0.00171 0.00101 0.00000 0.00095 0.00000
C15   1   -0.104165    0.250000    0.422601    10.50000    0.04461    0.07895 =
         0.03148    0.00000    0.01106    0.00000
     0.00023 0.00000 0.00028 0.00181 0.00266 0.00166 0.00000 0.00147 0.00000
AFIX   3
H15A  2   -0.127380    0.250000    0.501915    10.50000   -1.50000
     0.00000 0.00000 0.00000 0.00000
H15B  2   -0.126516    0.130184    0.382564    11.00000   -1.50000
     0.00000 0.00000 0.00000 0.00000
HKLF 4
;
data_global
_journal_date_recd_electronic     2012-09-14
_journal_date_accepted     2012-12-05
_journal_name_full     'Acta Crystallographica, Section E'
_journal_year     2013
_journal_volume     69
_journal_issue      1
_journal_page_first     o72
_journal_page_last     o72
_journal_paper_category     QO
_journal_paper_doi     10.1107/S1600536812049938
_journal_coeditor_code     RN2108
_publ_contact_author_name     'John M. Gardiner'
_publ_contact_author_address
;
Manchester Interdisciplinary Biocentre
The University of Manchester
Manchester M1 7DN
England
;
_publ_contact_author_email     'john.m.gardiner@manchester.ac.uk'
_publ_contact_author_fax     '00441613064530'
_publ_contact_author_phone     '00441613064530'
_publ_section_title
;
(<i>Z</i>)-1-Chloro-1-[2-(2-nitrophenyl)hydrazinylidene]propan-2-one
;
loop_
    _publ_author_name
    _publ_author_footnote
    _publ_author_address
    'Morjan, Rami Y.' .
;
Chemistry Department, Faculty of Science,
Islamic University of Gaza,
PO Box 108,
Gaza,
Palestine
;
    'Abu Thaher, Bassam A.' .
;
Chemistry Department, Faculty of Science,
Islamic University of Gaza,
PO Box 108,
Gaza,
Palestine
;
    'Schollmeyer, Dieter' .
;
Department of Organic Chemistry,
Johannes Gutenberg-University Mainz,
Duesbergweg 10-14,
D-55099 Mainz, Germany
;
    'Awadallah, Adel M.' .
;
Chemistry Department,
Faculty of Science,
Islamic University of Gaza, PO Box 108,
Gaza,
Palestine
;
    'Gardiner, John M.' .
;
Manchester Institute of Biotechnology
School of Chemistry and EPS
The University of Manchester
Manchester M1 7DN
England
;
