# Supplementary material for: (Z)-1-Chloro-1-[2-(2-nitro­phen­yl)hydrazinyl­idene]propan-2-one
Source: Acta Crystallogr Sect E Struct Rep Online. 2012 Dec 12;69(Pt 1):o72. doi: 10.1107/S1600536812049938 (PMC3588268; doi:10.1107/S1600536812049938)
Supplement: Supplementary file 2 [file e-69-00o72-Isup2.hkl]

# 
# h,k,l, Fc-squared, Fo-squared, sigma(Fo-squared) and status flag 
# 
data_I
_shelx_title ' hy in Pnma' 
_shelx_refln_list_code          4 
_shelx_F_calc_maximum      329.04 
_exptl_crystal_F_000       496.00 
_reflns_d_resolution_high  0.7603 
 
loop_ 
 _symmetry_equiv_pos_as_xyz 
 'x, y, z' 
 '-x+1/2, -y, z+1/2' 
 'x+1/2, -y+1/2, -z+1/2' 
 '-x, y+1/2, -z' 
 '-x, -y, -z' 
 'x-1/2, y, -z-1/2' 
 '-x-1/2, y-1/2, z-1/2' 
 'x, -y-1/2, z' 
 
_cell_length_a    14.1344 
_cell_length_b     6.5420 
_cell_length_c    11.3748 
_cell_angle_alpha  90.000 
_cell_angle_beta   90.000 
_cell_angle_gamma  90.000 
 
_shelx_F_squared_multiplier     1.000 
 
loop_ 
 _refln_index_h 
 _refln_index_k 
 _refln_index_l 
 _refln_F_squared_calc 
 _refln_F_squared_meas 
 _refln_F_squared_sigma 
 _refln_observed_status 
   2   0   0    10185.69    10316.36    297.39 o 
   4   0   0      415.98      434.33     18.80 o 
   6   0   0    14160.39    15476.23    172.36 o 
   8   0   0       12.23        2.56      3.38 o 
  10   0   0       43.81       47.20      9.18 o 
  12   0   0      165.07      177.96     12.12 o 
  14   0   0      767.01      752.42     22.68 o 
  16   0   0       41.90       64.23     10.23 o 
  18   0   0      293.06      265.42     28.33 o 
   2   1   0     4622.28     5194.49     61.65 o 
   4   1   0     1108.07     1212.45     14.96 o 
   6   1   0     5744.81     6579.03     63.92 o 
   8   1   0     3673.32     4069.82     38.84 o 
  10   1   0     1368.29     1359.58     19.06 o 
  12   1   0       23.45        6.48      3.35 o 
  14   1   0       63.60       63.03      6.37 o 
  16   1   0      240.37      254.85     15.22 o 
  18   1   0        2.07       11.10      6.66 o 
   0   2   0   108268.02   105157.27   1143.12 o 
   2   2   0     5061.18     5828.61     56.30 o 
   4   2   0       46.61       39.87      3.35 o 
   6   2   0     8065.84     8701.56     83.08 o 
   8   2   0       10.70        5.25      2.75 o 
  10   2   0       11.91       10.64      3.64 o 
  12   2   0      104.83      111.39      6.96 o 
  14   2   0      588.01      620.66     18.05 o 
  16   2   0       39.58       67.45     15.58 o 
  18   2   0      223.94      232.87     24.07 o 
   2   3   0     1545.03     1666.11     22.18 o 
   4   3   0      268.53      282.38      9.21 o 
   6   3   0     2131.04     2273.36     28.17 o 
   8   3   0     1364.47     1542.83     22.37 o 
  10   3   0      603.64      586.00     13.44 o 
  12   3   0       11.99       -0.21      5.32 o 
  14   3   0       65.94       68.25      8.49 o 
  16   3   0      136.77      133.95     11.55 o 
   0   4   0    20630.98    22151.74    355.00 o 
   2   4   0     1354.50     1640.53     24.30 o 
   4   4   0       12.41       17.65      3.31 o 
   6   4   0     2286.50     2386.18     31.00 o 
   8   4   0        0.06       -0.53      3.03 o 
  10   4   0        0.37        0.77      5.03 o 
  12   4   0       27.43       34.35      8.06 o 
  14   4   0      270.22      282.82     14.98 o 
  16   4   0       27.53       51.37     11.63 o 
   2   5   0      189.72      222.06     17.87 o 
   4   5   0       31.41       35.99      4.74 o 
   6   5   0      582.55      600.30     14.60 o 
   8   5   0      299.44      327.45     15.68 o 
  10   5   0      173.69      196.41     14.97 o 
  12   5   0        7.50        8.55     11.29 o 
  14   5   0       43.33       46.03     16.74 o 
   0   6   0     4134.89     4115.10     93.76 o 
   2   6   0      426.56      445.95     15.86 o 
   4   6   0       22.32       28.09      7.24 o 
   6   6   0      565.29      566.87     20.78 o 
   8   6   0        9.61        5.52      6.66 o 
  10   6   0        2.65        1.74     10.18 o 
  12   6   0        2.94      -10.27     10.27 o 
   2   7   0       11.41        3.99      5.73 o 
   4   7   0        0.84       -1.48      4.96 o 
   6   7   0      137.49      139.57     13.96 o 
   8   7   0       50.81       73.74     18.06 o 
  10   7   0       35.05       32.53     15.82 o 
   0   8   0      879.70      769.53     26.23 o 
   2   8   0      155.44      123.08      9.96 o 
   4   8   0       18.73       10.97      7.90 o 
   6   8   0      125.93      110.17     21.06 o 
   1   0   1     2089.29     2063.90     13.99 o 
   2   0   1     1333.52     1201.45     11.42 o 
   3   0   1      775.08      771.97     13.32 o 
   4   0   1        6.64        6.80      2.19 o 
   5   0   1      450.15      500.81      7.98 o 
   6   0   1     1562.80     1628.23     18.04 o 
   7   0   1      495.67      537.02      9.53 o 
   8   0   1      569.31      565.31     10.36 o 
   9   0   1      104.47      101.63      6.56 o 
  10   0   1      261.79      275.94      8.24 o 
  11   0   1        1.34        1.98      3.03 o 
  12   0   1       74.57       81.81      6.33 o 
  13   0   1       82.66       65.71      6.07 o 
  14   0   1        0.10       -2.44      3.67 o 
  15   0   1        0.01        4.20      5.00 o 
  16   0   1      278.57      292.81     12.48 o 
  17   0   1        3.86        3.51      5.96 o 
  18   0   1       36.37       54.11      8.90 o 
   0   1   1      441.20      393.95      5.21 o 
   1   1   1        9.26       14.35      1.09 o 
   2   1   1      460.44      442.65      4.60 o 
   3   1   1       52.62       75.33      2.41 o 
   4   1   1     1032.58      961.87      9.22 o 
   5   1   1       36.79       37.79      2.40 o 
   6   1   1       70.92       67.40      3.27 o 
   7   1   1       65.10       61.86      3.00 o 
   8   1   1      602.78      616.61      8.15 o 
   9   1   1       22.35       23.74      2.51 o 
  10   1   1      130.19      128.55      4.67 o 
  11   1   1      108.13      110.04      4.66 o 
  12   1   1      381.46      355.67      7.26 o 
  13   1   1       69.07       72.04      4.37 o 
  14   1   1       55.60       79.76      4.79 o 
  15   1   1        6.73        6.49      3.41 o 
  16   1   1       84.59       78.30      5.82 o 
  17   1   1       31.92       35.50      5.32 o 
  18   1   1      226.62      244.96     10.89 o 
   1   2   1     1225.29     1292.88     11.98 o 
   2   2   1     1131.56     1062.36     14.00 o 
   3   2   1      413.38      423.76      5.40 o 
   4   2   1       31.85       28.60      1.94 o 
   5   2   1      191.44      196.45      5.98 o 
   6   2   1      799.52      802.99      9.38 o 
   7   2   1      341.05      360.77     11.05 o 
   8   2   1      522.26      506.43      7.74 o 
   9   2   1       95.59      101.90      4.07 o 
  10   2   1      204.65      189.77      5.48 o 
  11   2   1        2.63        2.43      2.24 o 
  12   2   1       44.34       53.19      3.74 o 
  13   2   1       69.57       83.38      5.23 o 
  14   2   1        0.83        1.63      2.92 o 
  15   2   1        0.05       -0.60      3.54 o 
  16   2   1      224.90      212.38      9.71 o 
  17   2   1        2.73        6.91      4.94 o 
  18   2   1       24.02       31.11      6.35 o 
   0   3   1      295.58      281.22      8.45 o 
   1   3   1       33.62       36.55      2.68 o 
   2   3   1       76.34       81.21      3.58 o 
   3   3   1       48.21       52.68      3.05 o 
   4   3   1      307.57      332.75      7.20 o 
   5   3   1        0.88        2.66      1.65 o 
   6   3   1      135.35      121.31      4.11 o 
   7   3   1       18.67       23.00      2.29 o 
   8   3   1      360.79      373.31      6.72 o 
   9   3   1       10.76       15.82      3.79 o 
  10   3   1       34.06       38.45      4.01 o 
  11   3   1       50.97       53.45      4.46 o 
  12   3   1      295.06      274.59      8.26 o 
  13   3   1       52.45       56.21      5.74 o 
  14   3   1       22.24       26.51      4.70 o 
  15   3   1        4.50        5.89      4.60 o 
  16   3   1       45.40       34.99      6.13 o 
  17   3   1       18.48        9.05      5.16 o 
   1   4   1      381.48      391.82      9.32 o 
   2   4   1      581.84      569.71      8.87 o 
   3   4   1       46.83       47.48      3.70 o 
   4   4   1       48.10       46.40      4.28 o 
   5   4   1       34.36       34.52      3.02 o 
   6   4   1      203.49      219.84      5.84 o 
   7   4   1      128.23      129.03      5.93 o 
   8   4   1      323.96      337.84      8.63 o 
   9   4   1       55.54       70.68      5.11 o 
  10   4   1       97.21       97.93      5.98 o 
  11   4   1        2.64        2.53      4.64 o 
  12   4   1       11.02       13.61      4.86 o 
  13   4   1       38.54       36.63      6.29 o 
  14   4   1        1.70       -0.21      4.87 o 
  15   4   1        0.63        1.21      4.43 o 
  16   4   1      116.43      100.58     10.26 o 
   0   5   1      151.49      148.14      7.67 o 
   1   5   1       25.17       24.12      3.14 o 
   2   5   1        5.16        4.72      2.71 o 
   3   5   1       12.37       13.77      3.11 o 
   4   5   1       49.74       52.02      4.73 o 
   5   5   1       11.85       19.83      3.74 o 
   6   5   1       82.51       84.24      5.79 o 
   7   5   1        3.44        2.25      2.99 o 
   8   5   1      126.66      128.02      7.00 o 
   9   5   1        1.42        4.67      4.23 o 
  10   5   1        4.57        4.58      4.04 o 
  11   5   1       12.48       23.81      6.66 o 
  12   5   1      137.97      124.62     11.43 o 
  13   5   1       29.94       29.45     10.09 o 
  14   5   1        2.31        7.94      6.76 o 
  15   5   1        2.26       -1.04      6.86 o 
   1   6   1      132.14      150.96      7.12 o 
   2   6   1      185.72      185.41      7.12 o 
   3   6   1        0.07        1.35      2.70 o 
   4   6   1       13.54       11.74      4.13 o 
   5   6   1        8.26        2.30      3.28 o 
   6   6   1       50.43       56.76      5.63 o 
   7   6   1       42.96       41.48      5.89 o 
   8   6   1      116.49      118.18      8.77 o 
   9   6   1       21.56       21.93      8.63 o 
  10   6   1       23.99       17.32     10.13 o 
  11   6   1        0.75        6.64      6.00 o 
  12   6   1        1.64       -7.50      7.50 o 
  13   6   1       13.85        7.76      9.55 o 
   0   7   1       35.12       45.81      8.31 o 
   1   7   1       11.25        2.93      3.42 o 
   2   7   1        1.14        0.28      3.42 o 
   3   7   1        3.15       -2.93      3.20 o 
   4   7   1       12.62       13.24      4.41 o 
   5   7   1        8.31       10.62      4.51 o 
   6   7   1       20.08        7.85      5.17 o 
   7   7   1        0.10       -3.90      5.59 o 
   8   7   1       30.31       30.13      7.92 o 
   9   7   1        0.05       -0.73      8.10 o 
  10   7   1        1.02        0.47      8.00 o 
   1   8   1       52.58       43.15      5.29 o 
   2   8   1       45.87       48.60      7.30 o 
   3   8   1        1.51        0.54      4.60 o 
   4   8   1        0.85       -2.19      5.18 o 
   5   8   1        3.11        4.60      6.24 o 
   6   8   1       11.29       18.26      8.27 o 
   0   0   2       10.78        3.33      3.67 o 
   1   0   2     1205.32     1292.09     12.31 o 
   2   0   2      861.78      818.08      9.05 o 
   3   0   2      408.04      444.54      5.98 o 
   4   0   2      162.31      148.76      8.59 o 
   5   0   2     1282.80     1287.80     22.22 o 
   6   0   2     1775.31     1634.15     22.56 o 
   7   0   2      987.49     1038.04     16.54 o 
   8   0   2       17.05       35.89      6.09 o 
   9   0   2       26.89       24.94      3.50 o 
  10   0   2      285.87      264.58      8.13 o 
  11   0   2       52.23       53.76      5.08 o 
  12   0   2      203.82      192.16      9.08 o 
  13   0   2      107.29      118.31      7.54 o 
  14   0   2        0.52        0.60      3.59 o 
  15   0   2       10.00       10.97      4.67 o 
  16   0   2        1.73        1.73      4.55 o 
  17   0   2       27.14       31.02      7.81 o 
  18   0   2       14.72        7.20      6.60 o 
   1   1   2     6657.88     6934.94     36.79 o 
   2   1   2     2027.12     1800.81     13.32 o 
   3   1   2     6173.08     6458.66     43.30 o 
   4   1   2     1763.81     1596.06     12.27 o 
   5   1   2      555.19      574.14      6.85 o 
   6   1   2      759.35      745.02      8.64 o 
   7   1   2      972.73     1038.99     11.20 o 
   8   1   2       76.71       60.25      4.32 o 
   9   1   2      224.88      234.58      8.22 o 
  10   1   2      454.89      369.66      7.05 o 
  11   1   2      150.57      148.17      5.28 o 
  12   1   2       10.96        7.79      2.51 o 
  13   1   2        7.83       10.89      3.21 o 
  14   1   2      314.43      269.41      8.40 o 
  15   1   2      123.83      120.01      6.48 o 
  16   1   2      137.81      156.59      7.63 o 
  17   1   2       35.81       40.30      5.15 o 
  18   1   2        0.42        0.34      4.77 o 
   0   2   2        1.31        0.63      2.19 o 
   1   2   2      791.01      823.74     10.21 o 
   2   2   2      361.76      351.92      4.44 o 
   3   2   2      146.85      148.40      3.40 o 
   4   2   2       61.90       64.59      2.69 o 
   5   2   2      787.73      801.10     10.55 o 
   6   2   2      907.79      838.41     11.23 o 
   7   2   2      546.94      529.92      9.00 o 
   8   2   2       14.54       14.50      2.49 o 
   9   2   2       15.92       17.18      2.18 o 
  10   2   2      172.13      172.99      5.11 o 
  11   2   2       25.88       21.17      2.79 o 
  12   2   2      110.44      101.55      5.80 o 
  13   2   2       74.93       76.17      5.15 o 
  14   2   2        0.77       -2.86      2.86 o 
  15   2   2        8.35       12.35      4.61 o 
  16   2   2        0.11        1.21      4.75 o 
  17   2   2       23.64       20.43      5.62 o 
   1   3   2     1578.60     1789.38     16.61 o 
   2   3   2      397.02      380.05      6.16 o 
   3   3   2     1723.90     1807.29     15.53 o 
   4   3   2      482.16      433.45      6.96 o 
   5   3   2      271.14      278.34      8.28 o 
   6   3   2      202.13      176.58      8.45 o 
   7   3   2      361.33      388.40     11.24 o 
   8   3   2       11.74        3.27      2.51 o 
   9   3   2      120.05      133.12      6.30 o 
  10   3   2      228.69      210.99      7.22 o 
  11   3   2       73.92       75.45      7.05 o 
  12   3   2       14.12       12.92      3.34 o 
  13   3   2        7.27       10.51      3.99 o 
  14   3   2      145.73      130.95      9.75 o 
  15   3   2       73.11       83.87      9.20 o 
  16   3   2       79.97      102.82      8.48 o 
  17   3   2       17.86       16.89      5.82 o 
   0   4   2        0.08        2.69      2.59 o 
   1   4   2      195.08      200.30      5.12 o 
   2   4   2       50.79       57.91      3.72 o 
   3   4   2       22.58       25.46      2.72 o 
   4   4   2        2.97        3.44      2.01 o 
   5   4   2      177.61      177.45      5.44 o 
   6   4   2      179.17      171.39      6.90 o 
   7   4   2      153.00      145.44      7.47 o 
   8   4   2       13.36        7.44      3.22 o 
   9   4   2        5.95        3.18      3.01 o 
  10   4   2       54.04       50.48      5.44 o 
  11   4   2        3.76        0.69      3.48 o 
  12   4   2       17.54       17.65      5.34 o 
  13   4   2       29.36       32.62      6.33 o 
  14   4   2        0.77        5.11      5.26 o 
  15   4   2        3.79       -0.79      5.29 o 
  16   4   2        1.06       -5.01      5.01 o 
   1   5   2      355.62      367.07      7.27 o 
   2   5   2       66.40       71.42      4.57 o 
   3   5   2      321.62      328.85      7.64 o 
   4   5   2       77.21       73.99      4.61 o 
   5   5   2       73.23       74.62      4.49 o 
   6   5   2       23.74       19.26      3.77 o 
   7   5   2      106.43      109.93      6.12 o 
   8   5   2        0.25        3.02      3.16 o 
   9   5   2       38.46       32.80      5.46 o 
  10   5   2       74.29       81.15      9.40 o 
  11   5   2       14.56       17.62      6.62 o 
  12   5   2        8.94        7.09      5.52 o 
  13   5   2        4.96       11.63      5.91 o 
  14   5   2       39.68       26.30      6.89 o 
   0   6   2        0.35       -1.85      4.63 o 
   1   6   2       25.72       23.30      3.40 o 
   2   6   2        4.89        7.91      3.73 o 
   3   6   2        3.34       -1.39      3.73 o 
   4   6   2        0.03        3.63      3.02 o 
   5   6   2       16.70       16.54      4.08 o 
   6   6   2       23.50       27.46      4.94 o 
   7   6   2       32.39       29.85      5.07 o 
   8   6   2        7.68        6.61      5.61 o 
   9   6   2        1.39        5.93      5.79 o 
  10   6   2       16.27       -3.07      8.41 o 
  11   6   2        0.04        3.07      6.05 o 
  12   6   2        0.21        3.02      6.46 o 
  13   6   2        7.09        6.95      7.60 o 
   1   7   2       89.77       78.32      6.45 o 
   2   7   2       14.06       19.72      4.15 o 
   3   7   2       47.08       47.82      8.13 o 
   4   7   2        9.35        6.89      4.21 o 
   5   7   2       15.30       12.78      4.71 o 
   6   7   2        2.07        1.25      4.99 o 
   7   7   2       27.22       15.61      6.87 o 
   8   7   2        0.06        1.26      6.11 o 
   9   7   2        8.83        3.45      6.46 o 
  10   7   2       16.37       11.75      7.48 o 
   0   8   2        0.10        6.96      9.94 o 
   1   8   2        1.84       -5.55      5.55 o 
   2   8   2        0.06       -4.65      4.65 o 
   3   8   2        0.18        6.93      5.35 o 
   4   8   2        0.23        1.46      5.13 o 
   5   8   2        0.26        6.98      5.43 o 
   6   8   2        1.47        0.42      6.34 o 
   1   0   3      503.71      470.68      6.35 o 
   2   0   3     2879.78     3103.85     24.65 o 
   3   0   3     3643.53     3294.16     45.44 o 
   4   0   3       68.13       89.67      4.09 o 
   5   0   3      786.28      753.45     17.05 o 
   6   0   3        5.58        3.65      3.57 o 
   7   0   3      105.16       91.15      5.84 o 
   8   0   3        9.02        9.34      3.20 o 
   9   0   3      317.41      298.49      8.35 o 
  10   0   3      130.60      144.19      7.13 o 
  11   0   3     1272.89     1223.36     18.90 o 
  12   0   3      589.80      588.03     13.18 o 
  13   0   3        0.05        1.74      3.55 o 
  14   0   3       52.55       68.66      6.62 o 
  15   0   3      113.67      104.11      8.13 o 
  16   0   3        0.04       -3.51      4.98 o 
  17   0   3      188.72      180.37     25.09 o 
  18   0   3      116.31      140.24     15.68 o 
   0   1   3       59.16       72.31      2.90 o 
   1   1   3      952.12      899.25      7.02 o 
   2   1   3     1193.34     1251.43     11.62 o 
   3   1   3     1122.06      972.49      9.33 o 
   4   1   3      118.21      155.19      4.08 o 
   5   1   3     1186.39     1075.17     10.75 o 
   6   1   3      730.80      794.70      8.57 o 
   7   1   3      812.71      765.84      9.45 o 
   8   1   3      592.41      576.79      8.49 o 
   9   1   3      495.20      448.24      9.21 o 
  10   1   3        3.86       12.03      2.36 o 
  11   1   3      166.00      155.47      5.78 o 
  12   1   3       72.91       87.69      4.55 o 
  13   1   3      176.07      189.09      8.33 o 
  14   1   3       23.49       24.43      3.92 o 
  15   1   3      118.09      109.97      6.38 o 
  16   1   3       32.31       38.19      5.20 o 
  17   1   3        0.12        4.09      4.24 o 
  18   1   3        1.94        2.59      5.10 o 
   1   2   3      249.74      231.86      5.58 o 
   2   2   3     1551.84     1645.59     14.28 o 
   3   2   3     2240.53     2020.84     16.31 o 
   4   2   3       10.78       24.26      2.67 o 
   5   2   3      529.14      501.99      8.74 o 
   6   2   3        8.83        9.31      1.84 o 
   7   2   3       60.53       51.36      3.49 o 
   8   2   3        0.01        3.27      2.11 o 
   9   2   3      276.86      269.14      6.82 o 
  10   2   3       82.28       99.49      5.25 o 
  11   2   3      935.05      907.21     13.64 o 
  12   2   3      422.01      402.86     14.86 o 
  13   2   3        0.25        1.32      3.08 o 
  14   2   3       28.30       40.63      4.86 o 
  15   2   3       93.29       88.43      7.54 o 
  16   2   3        0.01        0.69      3.98 o 
  17   2   3      147.73      151.55     10.11 o 
   0   3   3      208.53      235.07      8.07 o 
   1   3   3      517.91      483.56      9.41 o 
   2   3   3      461.01      500.45      8.06 o 
   3   3   3      328.16      286.12      5.16 o 
   4   3   3        1.17       -2.52      2.52 o 
   5   3   3      611.24      560.53      9.96 o 
   6   3   3      479.95      513.60      8.53 o 
   7   3   3      453.55      425.83      9.82 o 
   8   3   3      265.15      269.27      7.29 o 
   9   3   3      204.85      204.46      6.64 o 
  10   3   3       13.68       15.76      3.20 o 
  11   3   3      127.52      126.18      7.58 o 
  12   3   3       66.56       69.75      6.40 o 
  13   3   3       86.07       90.46      7.14 o 
  14   3   3       10.89       10.25      4.62 o 
  15   3   3       70.09       63.24      7.11 o 
  16   3   3       10.61        9.53      5.30 o 
  17   3   3        0.66       -2.83      5.69 o 
   1   4   3       26.38       25.72      3.12 o 
   2   4   3      490.04      527.18      9.01 o 
   3   4   3      723.54      677.48      9.36 o 
   4   4   3        0.19        0.30      1.75 o 
   5   4   3      168.37      148.16      7.07 o 
   6   4   3        3.92        3.29      2.54 o 
   7   4   3       15.83       12.07      3.12 o 
   8   4   3       10.16       10.44      5.42 o 
   9   4   3      147.68      152.97      8.08 o 
  10   4   3       39.60       40.37      5.58 o 
  11   4   3      393.34      403.44     11.64 o 
  12   4   3      175.51      178.70      9.49 o 
  13   4   3        1.55       -0.17      4.77 o 
  14   4   3        5.22        9.91      5.60 o 
  15   4   3       47.07       35.57      7.28 o 
  16   4   3        0.21       -2.26      5.78 o 
   0   5   3       98.15       99.41      7.90 o 
   1   5   3      155.06      157.61      6.57 o 
   2   5   3      116.39      143.21      5.64 o 
   3   5   3       55.96       58.68      3.95 o 
   4   5   3        1.71        4.55      2.52 o 
   5   5   3      160.53      145.37      8.84 o 
   6   5   3      190.12      211.06     10.70 o 
   7   5   3      165.21      174.68      9.80 o 
   8   5   3       82.06       91.69      7.70 o 
   9   5   3       50.06       61.20      6.71 o 
  10   5   3       12.87        6.63      4.70 o 
  11   5   3       63.12       59.15      8.22 o 
  12   5   3       40.35       49.72      7.49 o 
  13   5   3       18.38       19.26      6.41 o 
  14   5   3        2.25       -1.70      5.47 o 
   1   6   3        0.45        1.88      3.59 o 
   2   6   3      125.61      132.15      7.62 o 
   3   6   3      155.77      150.23      8.14 o 
   4   6   3        0.25       -1.17      3.26 o 
   5   6   3       29.87       26.75      8.18 o 
   6   6   3        1.33        9.72      4.64 o 
   7   6   3        4.81        4.60      6.59 o 
   8   6   3        9.01       13.58      5.00 o 
   9   6   3       41.76       45.74      8.23 o 
  10   6   3       23.23       10.89      6.83 o 
  11   6   3      108.59      112.08     10.28 o 
  12   6   3       53.95       62.90     10.31 o 
   0   7   3       22.69       28.17      7.12 o 
   1   7   3       29.59       29.55      4.62 o 
   2   7   3       21.52       15.92      5.39 o 
   3   7   3        7.38        1.96      4.60 o 
   4   7   3        0.47       -3.03      4.59 o 
   5   7   3       25.41       23.64      5.85 o 
   6   7   3       49.30       53.79      7.34 o 
   7   7   3       38.56       31.29      6.85 o 
   8   7   3       17.70       14.11      7.38 o 
   9   7   3        8.82       12.62      8.33 o 
  10   7   3        4.27        1.02      6.69 o 
   1   8   3        0.00       -5.66      5.66 o 
   2   8   3       24.10       33.36      7.64 o 
   3   8   3       22.90       21.95      6.35 o 
   4   8   3        1.28       -0.18      5.32 o 
   5   8   3        3.20       -4.12      5.41 o 
   0   0   4     1369.50     1503.73     23.22 o 
   1   0   4     2344.30     2287.94     24.76 o 
   2   0   4       75.25       74.04      3.88 o 
   3   0   4       73.30       77.01      4.05 o 
   4   0   4      262.09      244.67      6.28 o 
   5   0   4      497.17      473.15      8.76 o 
   6   0   4      396.82      419.15     10.50 o 
   7   0   4     1182.25     1080.40     23.93 o 
   8   0   4       38.58       48.82     20.25 o 
   9   0   4      114.66      107.28      7.23 o 
  10   0   4      246.24      253.66      8.58 o 
  11   0   4     1248.21     1180.49     18.68 o 
  12   0   4      226.20      222.29      9.05 o 
  13   0   4      155.23      155.64      8.82 o 
  14   0   4        0.02        2.17      4.00 o 
  15   0   4       72.42       78.93     17.20 o 
  16   0   4       51.79       37.80      7.47 o 
  17   0   4      345.55      321.14     24.33 o 
   1   1   4      655.29      639.99     10.56 o 
   2   1   4        5.30        4.45      1.17 o 
   3   1   4     1208.05     1138.47      9.71 o 
   4   1   4     1207.83     1356.49     12.66 o 
   5   1   4       55.15       69.97      2.92 o 
   6   1   4       76.90       59.07      2.66 o 
   7   1   4        4.81        7.18      2.29 o 
   8   1   4        0.42        2.81      1.87 o 
   9   1   4     1362.76     1289.65     14.67 o 
  10   1   4      990.26      961.30     11.83 o 
  11   1   4      144.96      129.41      5.27 o 
  12   1   4       64.35       60.87      4.89 o 
  13   1   4      111.45       96.69      5.77 o 
  14   1   4        2.52        1.21      3.06 o 
  15   1   4      178.07      180.82     14.22 o 
  16   1   4       15.14       13.82      4.65 o 
  17   1   4       52.03       58.46      7.11 o 
   0   2   4      763.57      820.87     11.70 o 
   1   2   4     1156.37     1143.98     10.23 o 
   2   2   4       60.52       59.69      2.12 o 
   3   2   4       24.83       30.87      2.42 o 
   4   2   4      152.80      140.75      3.92 o 
   5   2   4      260.05      263.58      6.61 o 
   6   2   4      195.17      204.08      8.30 o 
   7   2   4      791.37      735.31     11.54 o 
   8   2   4        8.52        8.28      2.46 o 
   9   2   4      108.31      108.96      5.34 o 
  10   2   4      239.58      231.29      6.96 o 
  11   2   4      914.35      845.93     13.07 o 
  12   2   4      153.38      161.61      8.67 o 
  13   2   4      104.32      109.05      7.66 o 
  14   2   4        0.10        2.96      4.09 o 
  15   2   4       62.96       75.58      6.59 o 
  16   2   4       51.08       47.61      5.98 o 
  17   2   4      262.99      279.35     13.26 o 
   1   3   4      238.64      232.24      7.40 o 
   2   3   4       65.07       69.70      4.76 o 
   3   3   4      427.84      418.56      5.96 o 
   4   3   4      436.62      491.15     12.45 o 
   5   3   4       34.14       40.52      3.82 o 
   6   3   4       39.16       39.26      4.49 o 
   7   3   4       12.94       11.15      3.05 o 
   8   3   4       15.79       12.23      3.54 o 
   9   3   4      619.17      601.62     14.41 o 
  10   3   4      561.46      551.55     14.75 o 
  11   3   4       91.69       90.53      6.71 o 
  12   3   4       40.38       48.48      5.77 o 
  13   3   4      104.15       94.30     11.21 o 
  14   3   4        0.09        1.31      4.63 o 
  15   3   4       94.01       93.22      8.13 o 
  16   3   4        7.62       -1.23      4.82 o 
   0   4   4      137.64      135.64      8.26 o 
   1   4   4      258.33      251.25      6.94 o 
   2   4   4       32.70       34.12      4.59 o 
   3   4   4        0.46       -2.16      2.16 o 
   4   4   4       64.47       60.12      3.89 o 
   5   4   4       67.28       70.64      5.71 o 
   6   4   4       32.63       33.41      4.52 o 
   7   4   4      293.58      264.89     13.04 o 
   8   4   4        1.56        0.98      3.39 o 
   9   4   4       74.63       82.29      7.27 o 
  10   4   4      184.27      192.96      9.59 o 
  11   4   4      414.91      401.86     12.01 o 
  12   4   4       63.82       66.43      6.76 o 
  13   4   4       30.90       26.41      5.57 o 
  14   4   4        0.56        1.21      6.25 o 
  15   4   4       37.83       29.85      7.18 o 
   1   5   4       63.69       69.92      5.43 o 
   2   5   4       54.45       44.24      6.61 o 
   3   5   4      101.46      105.38      5.70 o 
   4   5   4      126.60      129.80      7.70 o 
   5   5   4       16.36       13.24      4.18 o 
   6   5   4        3.12        5.10      4.10 o 
   7   5   4       13.48        6.95      4.42 o 
   8   5   4       23.98       26.74      4.89 o 
   9   5   4      170.31      187.42     11.09 o 
  10   5   4      219.20      214.97     10.68 o 
  11   5   4       46.73       42.10      6.00 o 
  12   5   4       22.64       18.00      6.26 o 
  13   5   4       67.78       64.02      9.41 o 
  14   5   4        0.36       -1.44      5.83 o 
   0   6   4       18.37       20.74      5.38 o 
   1   6   4       47.09       48.63      4.83 o 
   2   6   4       14.03        7.55      3.37 o 
   3   6   4        0.80        3.93      3.85 o 
   4   6   4       22.88       19.36      4.82 o 
   5   6   4       15.20       14.21      5.20 o 
   6   6   4        5.07        0.51      4.37 o 
   7   6   4       76.65       70.75      7.54 o 
   8   6   4        8.72        5.76      5.25 o 
   9   6   4       32.47       41.32      6.34 o 
  10   6   4       95.33       78.38      8.86 o 
  11   6   4      143.43      120.49     10.51 o 
  12   6   4       24.18       20.34      8.90 o 
   1   7   4       17.18       14.44      4.85 o 
   2   7   4       24.13       14.46      4.92 o 
   3   7   4       18.21       24.84      8.67 o 
   4   7   4       40.72       41.68      6.60 o 
   5   7   4        9.90        1.26      5.17 o 
   6   7   4        0.34       -1.36      6.77 o 
   7   7   4        7.10       -3.05      4.98 o 
   8   7   4       13.62       16.82      6.39 o 
   9   7   4       31.72       54.07      9.64 o 
   0   8   4        4.47       -3.25     11.19 o 
   1   8   4        4.65        1.94      7.68 o 
   2   8   4        6.04       12.74      5.73 o 
   3   8   4        1.00       -0.01      5.42 o 
   4   8   4        6.39       -1.51      5.52 o 
   1   0   5       79.49       79.19      4.49 o 
   2   0   5     1435.38     1307.36     28.35 o 
   3   0   5      803.50      865.70     12.57 o 
   4   0   5       93.53       75.12      4.49 o 
   5   0   5       98.86       85.05      4.82 o 
   6   0   5      164.26      171.51      6.38 o 
   7   0   5      741.12      726.12     15.26 o 
   8   0   5       55.71       49.96      7.32 o 
   9   0   5     4032.86     4032.66     62.22 o 
  10   0   5      194.66      174.70      9.29 o 
  11   0   5      302.34      319.03      9.68 o 
  12   0   5       48.78       51.58      6.03 o 
  13   0   5      115.19      124.33      8.00 o 
  14   0   5        0.79       -3.40      4.99 o 
  15   0   5      277.26      310.05     30.63 o 
  16   0   5       73.63       94.15     13.18 o 
  17   0   5        1.11       10.63      8.70 o 
   0   1   5      537.54      461.21      8.77 o 
   1   1   5     2609.56     2777.32     19.71 o 
   2   1   5      910.97      905.36      9.08 o 
   3   1   5     4295.09     5136.06     30.29 o 
   4   1   5       22.23       19.49      1.57 o 
   5   1   5      667.67      871.92      8.94 o 
   6   1   5      410.59      401.93      5.98 o 
   7   1   5      831.30      873.20     10.54 o 
   8   1   5     1462.97     1354.56     15.58 o 
   9   1   5      371.71      387.03      7.66 o 
  10   1   5      370.82      348.00      9.08 o 
  11   1   5      354.50      358.28      7.45 o 
  12   1   5       40.01       42.60      4.38 o 
  13   1   5       63.18       69.04      5.74 o 
  14   1   5      106.39      111.00      7.09 o 
  15   1   5      286.75      307.41     10.88 o 
  16   1   5       22.50       35.52      6.08 o 
  17   1   5        5.91       18.07      6.63 o 
   1   2   5       83.39       81.49      3.20 o 
   2   2   5      794.52      748.83      8.37 o 
   3   2   5      759.13      804.04     13.62 o 
   4   2   5       41.46       34.32      2.73 o 
   5   2   5       65.48       52.23      3.04 o 
   6   2   5      102.81      107.85      6.13 o 
   7   2   5      458.49      472.52      9.64 o 
   8   2   5       23.31       26.77      3.64 o 
   9   2   5     3178.00     3201.66     38.25 o 
  10   2   5      121.71      109.06      7.96 o 
  11   2   5      238.76      248.98     10.06 o 
  12   2   5       39.99       34.86      5.15 o 
  13   2   5       81.60       80.90      7.11 o 
  14   2   5        0.02        9.87      4.56 o 
  15   2   5      240.77      271.86     11.26 o 
  16   2   5       55.50       79.15      9.09 o 
   0   3   5       97.77       85.90      6.75 o 
   1   3   5     1287.00     1394.31     12.97 o 
   2   3   5      337.88      352.13      5.83 o 
   3   3   5     1772.51     2019.00     18.54 o 
   4   3   5        2.36        4.95      2.03 o 
   5   3   5      226.79      273.09      7.55 o 
   6   3   5      121.10      116.07      6.08 o 
   7   3   5      565.23      561.02     11.20 o 
   8   3   5      765.86      735.43     19.38 o 
   9   3   5      251.20      272.88     10.35 o 
  10   3   5      185.76      183.35     10.24 o 
  11   3   5      198.30      197.78     11.05 o 
  12   3   5       14.67       19.76      4.81 o 
  13   3   5       47.94       45.75      6.05 o 
  14   3   5       68.87       75.67      8.73 o 
  15   3   5      160.27      172.93     10.61 o 
  16   3   5       12.34       21.37      8.96 o 
   1   4   5       25.61       22.47      3.38 o 
   2   4   5      171.54      163.93      5.77 o 
   3   4   5      451.34      492.45      7.39 o 
   4   4   5        3.36        3.41      2.23 o 
   5   4   5       27.18       25.74      3.92 o 
   6   4   5       32.90       29.00      4.56 o 
   7   4   5      176.69      180.31     10.85 o 
   8   4   5        0.95        5.14      4.51 o 
   9   4   5     1645.24     1666.92     24.18 o 
  10   4   5       35.66       50.64      6.51 o 
  11   4   5      129.39      140.51      8.83 o 
  12   4   5       21.01       17.06      5.04 o 
  13   4   5       35.91       40.71      6.22 o 
  14   4   5        0.86        3.81      5.36 o 
  15   4   5      149.80      156.44     12.24 o 
   0   5   5        2.75        0.45      3.92 o 
   1   5   5      448.41      496.14     10.45 o 
   2   5   5       85.20       91.06      5.66 o 
   3   5   5      542.43      563.46     17.15 o 
   4   5   5        0.37       -3.64      4.83 o 
   5   5   5       57.25       55.30      5.35 o 
   6   5   5       14.34       14.66      3.95 o 
   7   5   5      235.06      245.14     11.43 o 
   8   5   5      257.55      257.69     11.40 o 
   9   5   5      133.77      125.12      8.66 o 
  10   5   5       63.50       57.61      7.28 o 
  11   5   5       95.52       94.45      9.90 o 
  12   5   5        1.96       -2.42      4.54 o 
  13   5   5       21.90       11.90      6.17 o 
   1   6   5        0.16        4.86      3.30 o 
   2   6   5       24.42       16.25      4.61 o 
   3   6   5      155.15      169.69      9.54 o 
   4   6   5        0.02        4.46      4.25 o 
   5   6   5        4.99        4.28      5.75 o 
   6   6   5        6.82        8.23      4.99 o 
   7   6   5       74.52       86.16      7.60 o 
   8   6   5        0.29        6.60      4.56 o 
   9   6   5      601.11      601.80     15.91 o 
  10   6   5        6.19        6.70      5.23 o 
  11   6   5       58.04       65.76      8.80 o 
   0   7   5        0.58       -0.83      5.23 o 
   1   7   5      112.12      111.49      8.43 o 
   2   7   5       20.14       14.03      5.07 o 
   3   7   5      153.03      155.18      9.88 o 
   4   7   5        0.39       -0.99      4.48 o 
   5   7   5       23.73       16.91      5.94 o 
   6   7   5        0.47        4.27      5.46 o 
   7   7   5       69.22       71.99      9.62 o 
   8   7   5       66.26       68.53      7.58 o 
   1   8   5        1.79       -3.47      5.73 o 
   2   8   5        2.87        3.76      6.99 o 
   0   0   6       61.30       64.13      9.47 o 
   1   0   6     1487.22     1345.96     17.54 o 
   2   0   6        4.82        4.08      3.34 o 
   3   0   6      238.48      228.68      7.75 o 
   4   0   6       24.65       33.64      5.65 o 
   5   0   6      530.00      465.38      9.83 o 
   6   0   6        1.78        0.87      2.49 o 
   7   0   6     1354.46     1258.00     30.58 o 
   8   0   6      145.96      148.67     10.33 o 
   9   0   6      682.06      661.99     35.14 o 
  10   0   6        1.09       13.13      5.98 o 
  11   0   6      394.90      389.84     11.47 o 
  12   0   6        0.12        6.75      3.74 o 
  13   0   6      221.43      237.08     13.03 o 
  14   0   6       33.81       43.54      9.98 o 
  15   0   6      186.03      226.25     18.79 o 
  16   0   6       62.37       77.06     14.60 o 
  17   0   6       84.88       96.47     16.84 o 
   1   1   6      300.03      274.27      5.22 o 
   2   1   6      344.58      325.39      5.64 o 
   3   1   6     2044.67     1954.36     16.00 o 
   4   1   6      296.60      339.87      5.69 o 
   5   1   6      572.76      480.82      5.92 o 
   6   1   6       60.73       66.67      3.44 o 
   7   1   6      107.67      117.61      5.01 o 
   8   1   6       38.39       41.76      3.24 o 
   9   1   6     1354.56     1297.93     16.57 o 
  10   1   6      696.66      688.96     10.88 o 
  11   1   6      119.53      111.10      8.97 o 
  12   1   6       19.63       14.90      4.87 o 
  13   1   6      108.44      104.38      7.63 o 
  14   1   6        9.42        1.46      3.83 o 
  15   1   6      171.45      173.54     10.18 o 
  16   1   6      159.12      177.41     12.64 o 
   0   2   6       80.54       78.20      7.48 o 
   1   2   6      770.93      715.18     10.40 o 
   2   2   6        7.51        8.96      1.78 o 
   3   2   6      175.63      166.00      5.47 o 
   4   2   6       35.19       44.33      3.62 o 
   5   2   6      252.93      236.10      5.94 o 
   6   2   6        0.06        0.64      2.00 o 
   7   2   6      890.89      851.18     13.49 o 
   8   2   6       90.19       87.91      5.70 o 
   9   2   6      543.22      531.81     12.61 o 
  10   2   6        0.89        1.57      3.99 o 
  11   2   6      276.99      266.03     12.61 o 
  12   2   6        0.03       -1.93      3.71 o 
  13   2   6      151.57      156.23      9.27 o 
  14   2   6       23.55       15.19      7.12 o 
  15   2   6      155.19      149.90     13.12 o 
  16   2   6       48.09       46.60      6.21 o 
   1   3   6      119.88      117.64      4.45 o 
   2   3   6      170.63      164.00      5.06 o 
   3   3   6      766.09      744.49     10.47 o 
   4   3   6      222.83      234.50      6.32 o 
   5   3   6      214.87      175.24      5.25 o 
   6   3   6       21.24       20.64      3.65 o 
   7   3   6       86.65       86.76      5.86 o 
   8   3   6       32.28       47.33      4.93 o 
   9   3   6      675.87      634.24     12.92 o 
  10   3   6      464.14      458.48     14.19 o 
  11   3   6       42.83       33.98      6.09 o 
  12   3   6       23.56       19.79      5.06 o 
  13   3   6       93.56       80.58      7.43 o 
  14   3   6        7.87       13.78      5.48 o 
  15   3   6       90.30       88.46      8.55 o 
   0   4   6       63.78       76.18      5.63 o 
   1   4   6      169.28      172.08      5.14 o 
   2   4   6        7.69        9.45      2.23 o 
   3   4   6       61.67       73.10      4.93 o 
   4   4   6       33.86       37.29      3.48 o 
   5   4   6       39.61       39.91      4.57 o 
   6   4   6        1.16        0.37      3.19 o 
   7   4   6      286.19      269.87      9.64 o 
   8   4   6       21.80       19.64      4.29 o 
   9   4   6      267.99      250.80     11.07 o 
  10   4   6        0.10       -4.21      4.21 o 
  11   4   6      112.76      122.18     10.68 o 
  12   4   6        0.15        4.24      5.33 o 
  13   4   6       49.19       42.22      6.49 o 
  14   4   6        7.63       11.75      6.47 o 
   1   5   6       28.16       33.62      4.18 o 
   2   5   6       47.65       48.28      4.26 o 
   3   5   6      156.45      158.45      7.86 o 
   4   5   6      112.97      120.61      8.51 o 
   5   5   6       43.72       42.33      5.93 o 
   6   5   6        2.36        0.47      3.40 o 
   7   5   6       48.19       43.26      5.44 o 
   8   5   6       13.98       13.40      4.77 o 
   9   5   6      228.57      223.82     11.13 o 
  10   5   6      208.22      219.76     11.35 o 
  11   5   6        3.08        1.78      5.29 o 
  12   5   6       21.90       21.91      6.24 o 
  13   5   6       53.44       37.90      7.88 o 
   0   6   6       23.47       22.60      4.83 o 
   1   6   6       27.12       28.97      4.32 o 
   2   6   6        2.15       -0.55      3.35 o 
   3   6   6       11.43       17.59      4.29 o 
   4   6   6       15.29       14.84      4.43 o 
   5   6   6        3.20        8.47      4.22 o 
   6   6   6        0.16        3.77      4.03 o 
   7   6   6       54.31       51.08      6.63 o 
   8   6   6        1.00       -4.26      4.26 o 
   9   6   6       85.08       71.00     12.33 o 
  10   6   6        0.40       -1.22      9.54 o 
  11   6   6       35.74       26.66      7.15 o 
   1   7   6        5.03        4.47      4.68 o 
   2   7   6        5.23        5.40      4.75 o 
   3   7   6       23.82       37.94      6.09 o 
   4   7   6       36.89       44.53      6.06 o 
   5   7   6        3.67        0.32      4.39 o 
   6   7   6        0.04        5.09      5.11 o 
   7   7   6       18.46       19.02      5.86 o 
   1   0   7        0.16       -0.62      3.24 o 
   2   0   7      476.81      523.97     10.88 o 
   3   0   7       28.03       20.30      3.42 o 
   4   0   7      310.24      281.71      8.17 o 
   5   0   7       59.15       69.25      6.13 o 
   6   0   7      188.10      205.71      9.64 o 
   7   0   7        4.69        3.64      3.44 o 
   8   0   7      325.19      322.22     11.95 o 
   9   0   7      141.75      149.16     10.42 o 
  10   0   7        0.25       -3.24      5.80 o 
  11   0   7      122.95      125.34     12.95 o 
  12   0   7        1.05       -3.24      4.37 o 
  13   0   7       31.92       41.31     16.89 o 
  14   0   7       41.06       43.57     10.23 o 
  15   0   7        5.37        5.41      8.26 o 
  16   0   7        3.78       -6.87      7.13 o 
   0   1   7      437.32      421.46      9.76 o 
   1   1   7       83.97       69.89      3.50 o 
   2   1   7      160.45      167.16      4.89 o 
   3   1   7       59.90       68.62      3.51 o 
   4   1   7      242.63      266.23      5.44 o 
   5   1   7      128.38      124.85      4.34 o 
   6   1   7      514.20      523.12      9.00 o 
   7   1   7      145.09      125.83      5.49 o 
   8   1   7        0.65       -1.83      1.83 o 
   9   1   7        9.20        7.20      3.72 o 
  10   1   7       45.56       49.18      7.67 o 
  11   1   7       11.94        7.07      4.84 o 
  12   1   7      279.49      301.51     11.51 o 
  13   1   7        0.02        3.21      4.20 o 
  14   1   7       21.80       18.32      5.11 o 
  15   1   7       37.89       45.69      7.71 o 
  16   1   7       56.60       57.67      8.64 o 
   1   2   7        2.90        0.21      1.77 o 
   2   2   7      296.55      298.72      6.02 o 
   3   2   7       48.07       41.34      2.67 o 
   4   2   7      200.72      188.23      6.10 o 
   5   2   7       32.56       35.24      4.17 o 
   6   2   7       98.73      109.47      6.03 o 
   7   2   7        0.50        3.50      2.33 o 
   8   2   7      238.98      262.10      9.61 o 
   9   2   7       78.62       80.71      5.93 o 
  10   2   7        0.12        1.63      4.12 o 
  11   2   7       90.76       82.21      8.08 o 
  12   2   7        0.32       -0.11      4.63 o 
  13   2   7       18.11       17.26      5.06 o 
  14   2   7       27.34       36.61      6.18 o 
  15   2   7        3.21        1.71      4.97 o 
   0   3   7      274.04      286.04      9.71 o 
   1   3   7      102.06       98.01      4.25 o 
   2   3   7       63.42       61.14      3.85 o 
   3   3   7       17.84       23.19      3.08 o 
   4   3   7      111.24      126.02      5.51 o 
   5   3   7      105.55       98.80      4.88 o 
   6   3   7      261.43      279.59     15.05 o 
   7   3   7      137.97      127.86      7.15 o 
   8   3   7        1.27       -3.07      3.07 o 
   9   3   7       10.44        3.77      3.77 o 
  10   3   7       19.83       15.78      4.74 o 
  11   3   7       20.15       15.19      5.57 o 
  12   3   7      151.57      147.26     11.35 o 
  13   3   7        0.08        0.85      4.65 o 
  14   3   7       16.75       15.20      5.60 o 
  15   3   7       20.45       16.44      5.86 o 
   1   4   7       12.17       13.34      2.65 o 
   2   4   7      108.12      121.95      4.73 o 
   3   4   7       43.91       41.22      3.90 o 
   4   4   7       59.74       61.69      5.31 o 
   5   4   7        7.17        9.41      3.70 o 
   6   4   7       16.60       20.53      4.21 o 
   7   4   7        0.37       -1.17      3.25 o 
   8   4   7      105.18      120.44      7.65 o 
   9   4   7       17.31       19.62      4.56 o 
  10   4   7        0.33        1.66      4.32 o 
  11   4   7       37.69       30.22      6.53 o 
  12   4   7        0.03       -0.74      5.11 o 
  13   4   7        3.85        6.12      5.32 o 
   0   5   7      110.71      123.77      7.72 o 
   1   5   7       63.33       67.66      4.84 o 
   2   5   7       10.45       12.74      3.37 o 
   3   5   7        1.17        3.07      3.48 o 
   4   5   7       21.75       32.07      4.73 o 
   5   5   7       44.32       56.91      5.68 o 
   6   5   7       80.27       79.15      6.63 o 
   7   5   7       77.30       86.86      7.04 o 
   8   5   7        1.68        7.22      4.20 o 
   9   5   7        7.47        1.67      5.12 o 
  10   5   7        3.97        5.25      5.58 o 
  11   5   7       15.49        3.93      8.69 o 
  12   5   7       49.66       58.49      8.46 o 
   1   6   7        6.31        8.97      4.56 o 
   2   6   7       30.72       23.30      4.68 o 
   3   6   7       11.91       11.96      4.41 o 
   4   6   7        8.52        9.26      5.18 o 
   5   6   7        1.42        3.97      4.15 o 
   6   6   7        0.60        7.69      4.31 o 
   7   6   7        0.05        3.00      4.41 o 
   8   6   7       32.95       28.53      6.14 o 
   9   6   7        2.85        9.64      5.32 o 
  10   6   7        1.33       -0.05      6.43 o 
   0   7   7       34.15       46.77     10.89 o 
   1   7   7       20.51       31.35      7.25 o 
   2   7   7        0.34       -4.68      4.68 o 
   3   7   7        0.05       -2.19      4.88 o 
   4   7   7        1.98        0.61      4.47 o 
   5   7   7        9.20       11.40      5.00 o 
   6   7   7       17.22       22.90      5.40 o 
   0   0   8      419.80      368.75     13.84 o 
   1   0   8       52.28       53.49      6.13 o 
   2   0   8      498.95      467.36     11.09 o 
   3   0   8       36.31       53.96      6.17 o 
   4   0   8       27.63       15.37      4.84 o 
   5   0   8        3.37       -2.77      2.77 o 
   6   0   8      561.55      514.74     21.09 o 
   7   0   8       66.37       84.50      6.71 o 
   8   0   8      319.01      279.48     12.46 o 
   9   0   8        2.72       10.03      4.94 o 
  10   0   8       30.40       29.38      8.64 o 
  11   0   8       94.58      115.04     13.30 o 
  12   0   8      350.53      345.96     36.38 o 
  13   0   8       18.36        3.14      7.99 o 
  14   0   8      121.02      119.08     14.58 o 
  15   0   8        9.65       19.60      8.85 o 
   1   1   8      620.80      601.08      8.83 o 
   2   1   8        0.32       -0.08      2.00 o 
   3   1   8       38.59       43.57      3.22 o 
   4   1   8      889.93      871.24     10.76 o 
   5   1   8       12.59       17.56      2.52 o 
   6   1   8       87.53       83.54      4.03 o 
   7   1   8       62.25       55.81      4.27 o 
   8   1   8        3.29        3.84      2.72 o 
   9   1   8        6.91        8.62      4.45 o 
  10   1   8      653.45      614.93     14.41 o 
  11   1   8        2.64        0.49      4.46 o 
  12   1   8      101.64      108.80      9.50 o 
  13   1   8       13.02       10.29      4.81 o 
  14   1   8       48.85       48.02      7.92 o 
  15   1   8      129.82      145.39     11.86 o 
   0   2   8      349.89      309.81     13.88 o 
   1   2   8       62.09       75.39      3.98 o 
   2   2   8      349.45      327.03      7.87 o 
   3   2   8       33.10       43.79      3.46 o 
   4   2   8       27.99       30.03      3.48 o 
   5   2   8        9.65        4.22      2.68 o 
   6   2   8      421.59      390.21      8.45 o 
   7   2   8       33.23       27.72      4.29 o 
   8   2   8      237.45      198.82      8.68 o 
   9   2   8        0.36       -1.46      3.38 o 
  10   2   8       16.65       11.15      4.53 o 
  11   2   8       56.39       61.61      7.71 o 
  12   2   8      260.77      236.37     13.27 o 
  13   2   8       17.63       19.98      5.51 o 
  14   2   8       88.44       89.82      9.48 o 
  15   2   8        5.72        6.80      6.45 o 
   1   3   8      280.26      289.93      6.63 o 
   2   3   8        0.12       -1.45      2.07 o 
   3   3   8        3.17        4.71      2.78 o 
   4   3   8      442.67      427.62      9.10 o 
   5   3   8        6.90        8.22      3.53 o 
   6   3   8       52.14       48.63      5.08 o 
   7   3   8       20.97       16.54      6.30 o 
   8   3   8        1.63        7.24      3.82 o 
   9   3   8        0.06        3.52      3.73 o 
  10   3   8      386.00      366.19     16.66 o 
  11   3   8        1.21       -1.02      5.60 o 
  12   3   8       54.38       50.68      8.76 o 
  13   3   8       17.69       23.51      6.52 o 
  14   3   8       30.74       41.89      6.96 o 
   0   4   8      182.08      181.72      8.54 o 
   1   4   8       56.14       60.15      4.58 o 
   2   4   8      133.74      130.49      6.22 o 
   3   4   8       25.13       26.40      3.74 o 
   4   4   8       18.77       19.15      4.85 o 
   5   4   8       15.75       22.68      4.28 o 
   6   4   8      185.04      171.61      8.61 o 
   7   4   8        5.05        6.24      3.93 o 
   8   4   8      107.28      101.46     14.55 o 
   9   4   8        0.84       -2.63      4.17 o 
  10   4   8        1.80        1.17      4.51 o 
  11   4   8       15.27       18.57      6.08 o 
  12   4   8      110.32      102.12     10.04 o 
  13   4   8       12.71       10.11      6.36 o 
   1   5   8       96.09      108.33      7.78 o 
   2   5   8        0.49        2.80      3.69 o 
   3   5   8        0.06        3.00      3.68 o 
   4   5   8      121.83      125.39      7.84 o 
   5   5   8        2.03       -3.87      3.87 o 
   6   5   8       16.73        9.70      5.28 o 
   7   5   8        5.39        0.67      4.19 o 
   8   5   8        0.12        3.66      4.21 o 
   9   5   8        0.91       -1.62      4.27 o 
  10   5   8      137.41      128.09      9.63 o 
  11   5   8        0.52        1.29      5.68 o 
   0   6   8       52.65       60.18     11.66 o 
   1   6   8       25.70       23.65      5.75 o 
   2   6   8       32.71       27.33      5.80 o 
   3   6   8       12.71       17.54      5.49 o 
   4   6   8        7.08       13.36      4.78 o 
   5   6   8        7.21        9.36      4.63 o 
   6   6   8       47.14       39.22      6.34 o 
   7   6   8        0.23       -4.20      4.20 o 
   8   6   8       31.86       26.05      5.81 o 
   1   7   8       29.44       19.44      7.01 o 
   2   7   8        0.03       -1.99      5.91 o 
   3   7   8        0.14        1.96      5.12 o 
   4   7   8       18.22       12.56      5.96 o 
   1   0   9     1486.19     1467.64     21.85 o 
   2   0   9     2212.62     2194.27     34.49 o 
   3   0   9       82.85       91.04      6.54 o 
   4   0   9      248.28      265.54     12.76 o 
   5   0   9      106.46       89.20      6.62 o 
   6   0   9      131.57      137.38      8.15 o 
   7   0   9      620.13      546.69     13.06 o 
   8   0   9      645.69      595.15     17.25 o 
   9   0   9       22.89        9.98      5.49 o 
  10   0   9       74.58       81.53     10.12 o 
  11   0   9        0.06        1.24      6.43 o 
  12   0   9       52.72       58.52     11.34 o 
  13   0   9       26.09        8.26     11.08 o 
  14   0   9        0.18       -3.72      7.49 o 
   0   1   9     1225.44     1236.97     19.70 o 
   1   1   9       63.80       58.32      3.95 o 
   2   1   9       11.35       17.95      2.90 o 
   3   1   9        9.85        9.76      2.59 o 
   4   1   9        0.06       -1.77      2.19 o 
   5   1   9       92.36       93.58      4.54 o 
   6   1   9      323.85      327.61      8.20 o 
   7   1   9       88.03       70.26      4.93 o 
   8   1   9      364.22      354.32     10.51 o 
   9   1   9      154.67      142.82      7.63 o 
  10   1   9        4.88       -4.15      4.15 o 
  11   1   9       95.62      109.90      9.69 o 
  12   1   9       85.91       86.80      9.15 o 
  13   1   9        6.23        4.90      5.47 o 
  14   1   9       16.21       14.95      7.38 o 
   1   2   9     1126.02     1112.79     17.42 o 
   2   2   9     1665.74     1714.16     16.96 o 
   3   2   9      108.24      120.56      4.95 o 
   4   2   9      181.17      202.87      7.51 o 
   5   2   9       83.12       74.38      5.04 o 
   6   2   9       93.43      101.87      5.65 o 
   7   2   9      442.42      381.21     10.33 o 
   8   2   9      495.59      467.30     11.60 o 
   9   2   9       30.54       25.06      4.66 o 
  10   2   9       52.51       66.54      6.22 o 
  11   2   9        0.05       -4.08      4.72 o 
  12   2   9       43.45       42.07      7.40 o 
  13   2   9       13.48        8.15      5.93 o 
  14   2   9        0.11       -3.41      4.98 o 
   0   3   9      575.50      571.69     13.20 o 
   1   3   9       12.32       11.38      2.80 o 
   2   3   9        8.30        3.25      3.03 o 
   3   3   9        3.84       -0.77      2.91 o 
   4   3   9        0.37        0.87      3.08 o 
   5   3   9       16.11       11.16      3.91 o 
   6   3   9      176.93      177.73      8.67 o 
   7   3   9       45.78       32.75      4.84 o 
   8   3   9      222.08      229.84     10.16 o 
   9   3   9       76.12       67.16      6.45 o 
  10   3   9        3.33        2.66      4.14 o 
  11   3   9       41.48       49.55      7.73 o 
  12   3   9       54.27       63.24     15.88 o 
  13   3   9        7.20        5.82      6.24 o 
   1   4   9      564.80      577.45     11.05 o 
   2   4   9      764.65      787.94     13.92 o 
   3   4   9      125.64      142.06     15.05 o 
   4   4   9       67.15       73.99      6.42 o 
   5   4   9       51.55       41.12      5.82 o 
   6   4   9       36.25       23.36      4.91 o 
   7   4   9      186.64      189.86     10.68 o 
   8   4   9      228.07      241.26     10.90 o 
   9   4   9       33.57       35.96      5.60 o 
  10   4   9       16.52        3.87      4.44 o 
  11   4   9        0.10        3.99      5.73 o 
  12   4   9       25.32       22.44      7.04 o 
   0   5   9      128.48      141.08     11.52 o 
   1   5   9        0.84       -1.38      4.34 o 
   2   5   9        3.19        5.24      4.68 o 
   3   5   9        1.47       -0.58      3.69 o 
   4   5   9        2.45       -3.69      3.69 o 
   5   5   9        0.04       -0.66      3.97 o 
   6   5   9       51.58       44.60      6.02 o 
   7   5   9       17.58        9.87      4.59 o 
   8   5   9       88.75       90.45      9.91 o 
   9   5   9       23.75       24.79      5.74 o 
  10   5   9        1.40        9.33      6.44 o 
   1   6   9      234.43      204.87     13.65 o 
   2   6   9      244.06      223.25     15.93 o 
   3   6   9       83.54       85.00      8.27 o 
   4   6   9       11.13       14.40      5.56 o 
   5   6   9       29.55       36.96      5.95 o 
   6   6   9        8.87       14.53      5.17 o 
   7   6   9       63.38       52.94      6.90 o 
   0   0  10     3352.22     3481.72     56.63 o 
   1   0  10      116.54       95.34     12.11 o 
   2   0  10      545.10      534.56     13.37 o 
   3   0  10        8.58        8.43      3.92 o 
   4   0  10       37.12       22.17      4.52 o 
   5   0  10      364.51      300.55     10.62 o 
   6   0  10      405.56      351.69     12.07 o 
   7   0  10      274.56      245.63     12.91 o 
   8   0  10        2.80        6.03      5.36 o 
   9   0  10        0.88       -4.50      4.75 o 
  10   0  10       26.80       29.15      9.30 o 
  11   0  10       51.74       47.73     10.98 o 
  12   0  10        0.03       -6.23      6.23 o 
  13   0  10        2.72       11.14      9.35 o 
   1   1  10      735.16      692.81     13.20 o 
   2   1  10       54.48       68.89      4.47 o 
   3   1  10      117.80      118.15      5.40 o 
   4   1  10        3.06        4.35      2.62 o 
   5   1  10       53.04       49.41      4.53 o 
   6   1  10      402.86      374.88     14.50 o 
   7   1  10       16.94        9.10      4.21 o 
   8   1  10      161.83      167.64      8.39 o 
   9   1  10        0.18       -3.58      3.92 o 
  10   1  10      197.06      222.67     11.40 o 
  11   1  10       86.83      102.17      8.20 o 
  12   1  10        9.08       24.14      6.64 o 
  13   1  10        8.03       11.43      6.34 o 
   0   2  10     2583.33     2661.80     33.43 o 
   1   2  10       66.06       71.04      4.53 o 
   2   2  10      446.29      457.65      9.90 o 
   3   2  10        6.84        9.77      3.27 o 
   4   2  10       36.88       39.22      5.28 o 
   5   2  10      236.81      188.86      9.10 o 
   6   2  10      316.90      303.51     10.01 o 
   7   2  10      232.19      231.90      9.87 o 
   8   2  10        0.97        5.95      4.44 o 
   9   2  10        0.34        2.77      3.95 o 
  10   2  10       18.33       29.44      5.20 o 
  11   2  10       50.75       60.03      7.20 o 
  12   2  10        0.17       -4.57      5.05 o 
  13   2  10        1.84       -0.83      5.77 o 
   1   3  10      500.41      478.57     10.27 o 
   2   3  10       23.84       27.91      4.17 o 
   3   3  10       33.52       34.83      4.34 o 
   4   3  10        2.76       -0.11      3.50 o 
   5   3  10       42.05       46.18      5.43 o 
   6   3  10      249.57      230.13     10.78 o 
   7   3  10       27.65       23.54      4.82 o 
   8   3  10       89.76       93.06      7.28 o 
   9   3  10        0.20       -2.74      4.04 o 
  10   3  10      116.01      132.24      8.50 o 
  11   3  10       57.63       58.91      7.41 o 
  12   3  10        7.74       19.05      6.78 o 
   0   4  10     1321.85     1350.43     28.44 o 
   1   4  10       16.08       24.92      5.78 o 
   2   4  10      262.84      261.88     10.11 o 
   3   4  10        3.41        5.35      3.95 o 
   4   4  10       29.16       27.48      4.94 o 
   5   4  10       80.41       77.02      6.64 o 
   6   4  10      165.55      161.87      9.14 o 
   7   4  10      127.08      123.89      8.20 o 
   8   4  10        0.31        1.86      4.29 o 
   9   4  10        0.01        4.73      5.54 o 
  10   4  10        6.88        1.68      4.69 o 
   1   5  10      223.92      225.28     18.49 o 
   2   5  10        4.78        4.62      4.69 o 
   3   5  10        5.81        4.28      4.90 o 
   4   5  10        2.15        5.10      4.89 o 
   5   5  10       23.21        9.32      5.84 o 
   6   5  10      103.13       98.37     12.31 o 
   7   5  10       23.85       13.32      8.19 o 
   8   5  10       32.28       36.65      6.58 o 
   0   6  10      509.13      554.62     27.17 o 
   1   6  10        4.06       11.17      6.55 o 
   2   6  10      125.74      123.58     11.64 o 
   3   6  10        1.24        5.77      5.58 o 
   4   6  10       17.89       10.59      5.64 o 
   1   0  11      222.50      246.17     11.03 o 
   2   0  11        8.44       12.34      4.67 o 
   3   0  11      314.00      335.18     19.42 o 
   4   0  11        1.20        5.96      4.15 o 
   5   0  11      121.77      133.65      8.74 o 
   6   0  11       34.19       24.28      7.78 o 
   7   0  11        6.50       21.06      6.29 o 
   8   0  11        1.13       -0.92      5.36 o 
   9   0  11      221.67      200.71     17.83 o 
  10   0  11       22.15       18.18      8.91 o 
  11   0  11       53.34       45.56     27.42 o 
  12   0  11        3.30       19.32      9.07 o 
   0   1  11        0.05       -3.73      3.73 o 
   1   1  11      864.35      916.37     13.01 o 
   2   1  11       65.30       67.51      5.90 o 
   3   1  11       31.69       35.17      4.36 o 
   4   1  11        0.00        0.38      3.15 o 
   5   1  11      382.62      372.22      9.59 o 
   6   1  11       18.98       20.17      4.10 o 
   7   1  11      342.43      396.48     15.89 o 
   8   1  11      105.21      114.19     10.37 o 
   9   1  11        1.82        0.31      4.29 o 
  10   1  11        1.56        2.37      4.58 o 
  11   1  11       93.41       92.17      9.51 o 
  12   1  11       59.82       82.84     10.54 o 
   1   2  11      139.18      155.42      7.24 o 
   2   2  11       10.61       16.31      3.90 o 
   3   2  11      195.96      218.87      8.63 o 
   4   2  11        1.14        3.24      3.32 o 
   5   2  11       86.40       91.66      6.90 o 
   6   2  11       29.15       27.47      5.59 o 
   7   2  11        1.69        6.60      4.22 o 
   8   2  11        2.46        5.64      4.19 o 
   9   2  11      152.86      169.77      9.39 o 
  10   2  11       18.18       17.35      5.62 o 
  11   2  11       40.90       34.45      6.54 o 
   0   3  11        1.71        7.48      5.66 o 
   1   3  11      439.47      477.52     12.10 o 
   2   3  11       37.48       44.14      5.02 o 
   3   3  11       18.92       16.99      4.35 o 
   4   3  11        0.14       -1.28      3.60 o 
   5   3  11      188.27      208.28      9.89 o 
   6   3  11       13.53       23.00      5.23 o 
   7   3  11      166.85      195.11      9.90 o 
   8   3  11       71.09       74.55      7.02 o 
   9   3  11        0.57       -2.49      4.33 o 
  10   3  11        0.59        7.40      4.78 o 
   1   4  11       35.99       30.46      5.39 o 
   2   4  11        8.20       11.37      5.13 o 
   3   4  11       52.62       53.01      6.83 o 
   4   4  11        0.22        2.85      4.11 o 
   5   4  11       33.20       44.70      5.93 o 
   6   4  11       19.92       11.50      4.79 o 
   7   4  11        0.41        4.64      4.70 o 
   8   4  11        3.86        1.47      4.60 o 
   9   4  11       55.53       58.01      6.91 o 
   0   5  11        3.48       12.32      9.17 o 
   1   5  11      138.26      155.53     10.51 o 
   2   5  11       10.86       14.64      5.66 o 
   3   5  11        8.42       11.50      5.55 o 
   4   5  11        0.10        4.05      5.20 o 
   5   5  11       56.57       59.35      7.64 o 
   6   5  11        4.58        2.87      5.34 o 
   0   0  12      102.55       94.05     14.65 o 
   1   0  12       96.83      107.80     13.27 o 
   2   0  12       11.90       13.01      5.00 o 
   3   0  12        2.61        0.89      4.34 o 
   4   0  12        0.08        6.25      6.09 o 
   5   0  12       43.17       48.73      8.06 o 
   6   0  12       41.76       34.38     12.51 o 
   7   0  12       55.85       54.35      8.55 o 
   8   0  12       29.11       17.00      6.90 o 
   9   0  12       46.33       56.74     11.46 o 
  10   0  12        0.10        2.71      8.01 o 
  11   0  12        0.66       -4.61      7.68 o 
   1   1  12        0.11        0.60      3.11 o 
   2   1  12      234.37      215.59      8.79 o 
   3   1  12      156.02      171.30      9.52 o 
   4   1  12      137.75      128.64      7.53 o 
   5   1  12       97.31       93.72      6.44 o 
   6   1  12        1.21        1.70      4.00 o 
   7   1  12       19.71        8.18      4.79 o 
   8   1  12        6.50        6.00      4.88 o 
   9   1  12       80.99      100.72      9.66 o 
  10   1  12       31.93       38.00     13.75 o 
   0   2  12       70.11       84.36      9.81 o 
   1   2  12       89.46       97.77      6.42 o 
   2   2  12        5.40        4.65      3.66 o 
   3   2  12        0.80        1.04      3.44 o 
   4   2  12        0.51       -2.34      3.92 o 
   5   2  12       37.20       38.53      5.53 o 
   6   2  12       24.02       15.55      4.77 o 
   7   2  12       51.39       57.89      6.38 o 
   8   2  12       20.78       18.39      5.64 o 
   9   2  12       30.22       23.45      5.85 o 
  10   2  12        0.02       -4.78      4.78 o 
   1   3  12        1.07        1.56      4.14 o 
   2   3  12      121.32      138.73     10.68 o 
   3   3  12      107.93      117.03      8.90 o 
   4   3  12       67.21       69.34      6.78 o 
   5   3  12       61.61       46.47      6.23 o 
   6   3  12        0.41        3.41      4.44 o 
   7   3  12       17.42       11.96      4.88 o 
   8   3  12        2.67        3.83      4.72 o 
   9   3  12       63.38       66.81      8.01 o 
   0   4  12       29.50       51.51      8.97 o 
   1   4  12       56.42       47.30      7.26 o 
   2   4  12        0.14        0.18      5.06 o 
   3   4  12        0.11        3.27      4.82 o 
   4   4  12        1.14       -4.60      4.60 o 
   5   4  12       18.38       13.52      5.77 o 
   6   4  12        5.18        5.01      4.89 o 
   1   5  12        2.85        5.70      6.43 o 
   2   5  12       40.35       51.52      8.26 o 
   1   0  13       18.55       14.83      5.95 o 
   2   0  13        0.39        1.61      5.68 o 
   3   0  13      209.80      230.03     14.77 o 
   4   0  13      164.38      161.68     12.84 o 
   5   0  13       82.30       73.39      9.58 o 
   6   0  13       50.12       60.02      8.89 o 
   7   0  13        4.44       -0.27      6.16 o 
   8   0  13        2.27        5.52      8.23 o 
   9   0  13      200.30      179.04     18.81 o 
   0   1  13       35.99       29.57      7.66 o 
   1   1  13       71.46       73.86      5.90 o 
   2   1  13       13.15       18.19      4.33 o 
   3   1  13        0.02        1.62      3.72 o 
   4   1  13       99.45      108.07      7.11 o 
   5   1  13      109.91      110.74      7.92 o 
   6   1  13        0.00        2.08      4.54 o 
   7   1  13        2.01        2.07      5.05 o 
   8   1  13       15.52        7.05      5.35 o 
   1   2  13       17.04       19.95      6.52 o 
   2   2  13        1.65        2.45      4.34 o 
   3   2  13      146.02      160.51      8.31 o 
   4   2  13      119.21      138.04      8.81 o 
   5   2  13       61.72       58.71      6.54 o 
   6   2  13       37.59       53.19      7.18 o 
   7   2  13        1.66       -1.33      4.86 o 
   8   2  13        0.61       -4.75      4.75 o 
   0   3  13       17.82       12.10      6.91 o 
   1   3  13       31.37       25.20      5.50 o 
   2   3  13        4.05        3.75      5.25 o 
   3   3  13        0.00        1.24      5.06 o 
   4   3  13       53.56       44.03      7.12 o 
   5   3  13       50.35       56.34      6.62 o 
   6   3  13        1.39        2.27      4.69 o 
   1   4  13       11.24        9.47      5.83 o 
   2   4  13        3.69        7.25      5.69 o 
   3   4  13       52.72       43.79      7.51 o 
   0   0  14        7.48        2.38      7.70 o 
   1   0  14       87.17       98.54     13.91 o 
   2   0  14       77.67       71.30      9.61 o 
   3   0  14        1.64       14.11      6.91 o 
   4   0  14       42.56       46.88      9.05 o 
   5   0  14        8.84       17.64      7.60 o 
   6   0  14        6.53        2.95      6.85 o 
   1   1  14      277.88      320.28     12.63 o 
   2   1  14      135.74      150.87      9.00 o 
   3   1  14       21.67       15.36      5.02 o 
   4   1  14        5.10        9.73      4.87 o 
   5   1  14        4.58       -0.10      5.01 o 
   6   1  14       64.19       82.47      8.48 o 
   0   2  14        3.97        4.81      6.46 o 
   1   2  14       69.88       72.96      7.40 o 
   2   2  14       66.47       59.65      6.74 o 
   3   2  14        1.71        0.84      5.17 o 
   4   2  14       41.04       37.80      8.38 o 
   1   3  14      192.85      188.13     24.81 o 
                                                 
